# Supplementary material for: The Proinflammatory Secretome of Senescent Cells Can Be Controlled by a HIF2A‐Dependent Upregulation and a FURIN‐Dependent Cleavage of the ANGPTL4 Secreted Factor
Source: Aging Cell. 2025 Dec 5;25(1):e70307. doi: 10.1111/acel.70307 (PMC12741039; doi:10.1111/acel.70307)
Supplement: Supplementary file 3 — Table S2: acel70307‐sup‐0003‐TableS2.xlsx. [file ACEL-25-e70307-s003.xlsx]

## Sheet: Annotated Peaks
PeakID	Chr	Start	End	Strand	Peak Score	Focus Ratio/Region Size	Annotation	Detailed Annotation	Distance to TSS	Nearest PromoterID	Entrez ID	Nearest Unigene	Nearest Refseq	Nearest Ensembl	Gene Name	Gene Alias	Gene Description	Gene Type
HIF2vsBabe_peak_273	chr16	30076846	30076846	+	253.26108	NA	promoter-TSS (NM_001243177)	promoter-TSS (NM_001243177)	-235	NM_184041	226	Hs.513490	NM_000034	ENSG00000149925	ALDOA	ALDA|GSD12|HEL-S-87p	aldolase, fructose-bisphosphate A	protein-coding
HIF2vsBabe_peak_524	chr3	25831782	25831782	+	251.58658	NA	promoter-TSS (NM_001145294)	promoter-TSS (NM_001145294)	201	NM_017897	54995	Hs.55781	NM_017897	ENSG00000151093	OXSM	CEM1|FASN2D|KASI|KS	3-oxoacyl-ACP synthase, mitochondrial	protein-coding
HIF2vsBabe_peak_514	chr3	5020879	5020879	+	242.62132	NA	promoter-TSS (NM_003670)	promoter-TSS (NM_003670)	-243	NM_003670	8553	Hs.744856	NM_003670	ENSG00000134107	BHLHE40	BHLHB2|Clast5|DEC1|HLHB2|SHARP-2|SHARP2|STRA13|Stra14	basic helix-loop-helix family member e40	protein-coding
HIF2vsBabe_peak_306	chr17	18086441	18086441	+	205.35037	NA	promoter-TSS (NM_017758)	promoter-TSS (NM_017758)	-701	NM_017758	54890	Hs.744130	NM_017758	ENSG00000091542	ALKBH5	ABH5|OFOXD|OFOXD1	alkB homolog 5, RNA demethylase	protein-coding
HIF2vsBabe_peak_379	chr19	34850296	34850296	+	205.35037	NA	Intergenic	CpG	-5349	NM_001184722	2821	Hs.466471	NM_000175	ENSG00000105220	GPI	AMF|GNPI|NLK|PGI|PHI|SA-36|SA36	glucose-6-phosphate isomerase	protein-coding
HIF2vsBabe_peak_421	chr2	86668006	86668006	+	195.99646	NA	promoter-TSS (NM_001146688)	promoter-TSS (NM_001146688)	-488	NM_018433	55818	Hs.557425	NM_018433	ENSG00000115548	KDM3A	JHDM2A|JHMD2A|JMJD1|JMJD1A|TSGA	lysine demethylase 3A	protein-coding
HIF2vsBabe_peak_184	chr12	120683059	120683059	+	179.37125	NA	intron (NM_001080855, intron 1 of 11)	intron (NM_001080855, intron 1 of 11)	4907	NM_025157	5829	Hs.446336	NM_002859	ENSG00000089159	PXN	-	paxillin	protein-coding
HIF2vsBabe_peak_94	chr10	74856753	74856753	+	168.03386	NA	promoter-TSS (NM_000917)	promoter-TSS (NM_000917)	-21	NM_001142596	5033	Hs.500047	NM_000917	ENSG00000122884	P4HA1	P4HA	prolyl 4-hydroxylase subunit alpha 1	protein-coding
HIF2vsBabe_peak_644	chr6	43737090	43737090	+	157.52858	NA	promoter-TSS (NM_003376)	promoter-TSS (NM_003376)	-856	NM_001171629	7422	Hs.73793	NM_003376	ENSG00000112715	VEGFA	MVCD1|VEGF|VPF	vascular endothelial growth factor A	protein-coding
HIF2vsBabe_peak_127	chr11	18415981	18415981	+	152.62137	NA	promoter-TSS (NM_001135239)	promoter-TSS (NM_001135239)	45	NM_001135239	3939	Hs.2795	NM_005566	ENSG00000134333	LDHA	GSD11|HEL-S-133P|LDHM|PIG19	lactate dehydrogenase A	protein-coding
HIF2vsBabe_peak_360	chr19	4968740	4968740	+	151.28270	NA	promoter-TSS (NM_015015)	promoter-TSS (NM_015015)	-384	NM_015015	23030	Hs.654816	NM_015015	ENSG00000127663	KDM4B	JMJD2B|TDRD14B	lysine demethylase 4B	protein-coding
HIF2vsBabe_peak_739	chr8	134387919	134387919	+	148.26573	NA	Intergenic	Intergenic	-78372	NM_006096	10397	Hs.372914	NM_006096	ENSG00000104419	NDRG1	CAP43|CMT4D|DRG-1|DRG1|GC4|HMSNL|NDR1|NMSL|PROXY1|RIT42|RTP|TARG1|TDD5	N-myc downstream regulated 1	protein-coding
HIF2vsBabe_peak_718	chr8	28223524	28223524	+	146.74481	NA	intron (NM_018660, intron 1 of 9)	intron (NM_018660, intron 1 of 9)	20453	NM_018660	55893	Hs.435535	NM_018660	ENSG00000186918	ZNF395	HDBP-2|HDBP2|HDRF-2|PBF|PRF-1|PRF1|Si-1-8-14	zinc finger protein 395	protein-coding
HIF2vsBabe_peak_504	chr22	30820102	30820102	+	131.94836	NA	3' UTR (NM_012429, exon 12 of 12)	3' UTR (NM_012429, exon 12 of 12)	-1654	NM_016498	51537	Hs.713636	NM_016498	ENSG00000242114	MTFP1	HSPC242|MTP18	mitochondrial fission process 1	protein-coding
HIF2vsBabe_peak_446	chr2	218767667	218767667	+	130.89110	NA	intron (NM_022648, intron 4 of 32)	intron (NM_022648, intron 4 of 32)	-2316	NR_106867	102465485		NR_106867	ENSG00000275458	MIR6809	hsa-mir-6809	microRNA 6809	ncRNA
HIF2vsBabe_peak_172	chr12	54826339	54826339	+	127.41852	NA	intron (NR_120487, intron 3 of 3)	intron (NR_120487, intron 3 of 3)	12770	NR_120488	102724050	Hs.670941	NR_120486	ENSG00000258137	LOC102724050	-	uncharacterized LOC102724050	ncRNA
HIF2vsBabe_peak_619	chr5	149999109	149999109	+	124.35018	NA	intron (NM_001166209, intron 2 of 2)	intron (NM_001166209, intron 2 of 2)	1903	NM_001166209	11346	Hs.435228	NM_007286	ENSG00000171992	SYNPO	-	synaptopodin	protein-coding
HIF2vsBabe_peak_116	chr11	568663	568663	+	124.04892	NA	promoter-TSS (NR_038262)	promoter-TSS (NR_038262)	-206	NR_038262	100506211	Hs.446388	NR_038262	ENSG00000247095	MIR210HG	-	MIR210 host gene	ncRNA
HIF2vsBabe_peak_459	chr20	2118335	2118335	+	122.22706	NA	intron (NM_080836, intron 3 of 3)	intron (NM_080836, intron 3 of 3)	35862	NM_080836	140901	Hs.100057	NM_080836	ENSG00000125834	STK35	CLIK1|STK35L1	serine/threonine kinase 35	protein-coding
HIF2vsBabe_peak_787	chrX	77359573	77359573	+	122.22706	NA	promoter-TSS (NM_000291)	promoter-TSS (NM_000291)	-172	NM_000291	5230	Hs.78771	NM_000291	ENSG00000102144	PGK1	HEL-S-68p|MIG10|PGKA	phosphoglycerate kinase 1	protein-coding
HIF2vsBabe_peak_369	chr19	10414709	10414709	+	117.08161	NA	TTS (NM_001103167)	TTS (NM_001103167)	5524	NM_001103167	100125288	Hs.709296	NM_001103167	ENSG00000220201	ZGLP1	GATAD3|GLP-1|GLP1	zinc finger GATA like protein 1	protein-coding
HIF2vsBabe_peak_691	chr7	128095881	128095881	+	113.67217	NA	promoter-TSS (NM_001098786)	promoter-TSS (NM_001098786)	-3	NM_001098786	29923	Hs.706124	NM_013332	ENSG00000135245	HILPDA	C7orf68|HIG-2|HIG2	hypoxia inducible lipid droplet associated	protein-coding
HIF2vsBabe_peak_753	chr9	37954310	37954310	+	110.29027	NA	intron (NM_003028, intron 4 of 5)	intron (NM_003028, intron 4 of 5)	-49960	NR_024872	92014	Hs.634120	NM_033412	ENSG00000122696	SLC25A51	CG7943|MCART1	solute carrier family 25 member 51	protein-coding
HIF2vsBabe_peak_474	chr20	45587946	45587946	+	108.60202	NA	intron (NM_005244, intron 1 of 15)	MER20|DNA|hAT-Charlie	64464	NM_005244	2139	Hs.472877	NM_005244	ENSG00000064655	EYA2	EAB1	EYA transcriptional coactivator and phosphatase 2	protein-coding
HIF2vsBabe_peak_299	chr17	7255281	7255281	+	108.60202	NA	promoter-TSS (NM_001363642)	promoter-TSS (NM_001363642)	73	NM_001002914	147040	Hs.592112	NM_001002914	ENSG00000213859	KCTD11	C17orf36|KCASH1|REN|REN/KCTD11	potassium channel tetramerization domain containing 11	protein-coding
HIF2vsBabe_peak_217	chr14	53162569	53162569	+	106.93066	NA	promoter-TSS (NM_014584)	promoter-TSS (NM_014584)	-293	NM_014584	30001	Hs.525339	NM_014584	ENSG00000197930	ERO1A	ERO1-L|ERO1-L-alpha|ERO1-alpha|ERO1L|ERO1LA|Ero1alpha	endoplasmic reticulum oxidoreductase 1 alpha	protein-coding
HIF2vsBabe_peak_722	chr8	28269554	28269554	+	106.70254	NA	Intergenic	CpG	-25577	NM_018660	55893	Hs.435535	NM_018660	ENSG00000186918	ZNF395	HDBP-2|HDBP2|HDRF-2|PBF|PRF-1|PRF1|Si-1-8-14	zinc finger protein 395	protein-coding
HIF2vsBabe_peak_647	chr6	44041195	44041195	+	101.91788	NA	intron (NR_125864, intron 1 of 4)	CpG	1194	NR_125864	101929705	Hs.670378	NR_125864	ENSG00000237686	LOC101929705	-	uncharacterized LOC101929705	ncRNA
HIF2vsBabe_peak_220	chr14	62217952	62217952	+	98.59730	NA	promoter-TSS (NR_144368)	promoter-TSS (NR_144368)	-137	NR_144368	105370526	Hs.661638	NR_144368	ENSG00000258667	HIF1A-AS3	-	HIF1A antisense RNA 3	ncRNA
HIF2vsBabe_peak_591	chr4	186317694	186317694	+	95.83320	NA	promoter-TSS (NM_181726)	promoter-TSS (NM_181726)	-301	NM_181726	353322	Hs.508154	NM_181726	ENSG00000186352	ANKRD37	Lrp2bp	ankyrin repeat domain 37	protein-coding
HIF2vsBabe_peak_701	chr7	158656719	158656719	+	95.31464	NA	intron (NM_001350917, intron 1 of 25)	CpG	7470	NM_001350918	55112	Hs.389945	NM_018051	ENSG00000126870	WDR60	FAP163|SRPS6|SRTD8	WD repeat domain 60	protein-coding
HIF2vsBabe_peak_552	chr3	145879123	145879123	+	93.67796	NA	promoter-TSS (NM_182943)	promoter-TSS (NM_182943)	-152	NM_182943	5352	Hs.477866	NM_000935	ENSG00000152952	PLOD2	BRKS2|LH2|TLH	procollagen-lysine,2-oxoglutarate 5-dioxygenase 2	protein-coding
HIF2vsBabe_peak_22	chr1	21565164	21565164	+	87.17906	NA	intron (NM_001113347, intron 8 of 16)	intron (NM_001113347, intron 8 of 16)	40944	NM_001113347	1889	Hs.195080	NM_001397	ENSG00000117298	ECE1	ECE	endothelin converting enzyme 1	protein-coding
HIF2vsBabe_peak_408	chr2	676865	676865	+	79.96044	NA	promoter-TSS (NM_001352681)	promoter-TSS (NM_001352681)	-161	NM_001352681	129787	Hs.6729	NM_152834	ENSG00000151353	TMEM18	lncND	transmembrane protein 18	protein-coding
HIF2vsBabe_peak_707	chr8	23158567	23158567	+	79.18766	NA	intron (NM_002318, intron 12 of 13)	intron (NM_002318, intron 12 of 13)	12946	NM_001136108	203069	Hs.458644	NM_001136108	ENSG00000104679	R3HCC1	-	R3H domain and coiled-coil containing 1	protein-coding
HIF2vsBabe_peak_435	chr2	136742932	136742932	+	77.60377	NA	non-coding (NR_110200, exon 1 of 4)	non-coding (NR_110200, exon 1 of 4)	186	NR_110200	101928243	Hs.602178	NR_110199	ENSG00000231890	DARS-AS1	-	DARS antisense RNA 1	ncRNA
HIF2vsBabe_peak_95	chr10	75532727	75532727	+	77.60377	NA	TTS (NM_004922)	TTS (NM_004922)	678	NM_001284194	170384	Hs.588854	NM_173540	ENSG00000196968	FUT11	FUCTXI	fucosyltransferase 11	protein-coding
HIF2vsBabe_peak_104	chr10	99185865	99185865	+	76.82592	NA	promoter-TSS (NR_157582)	promoter-TSS (NR_157582)	-51	NR_157582	644215		NR_157582		LOC644215	-	uncharacterized LOC644215	ncRNA
HIF2vsBabe_peak_791	chrX	149106770	149106770	+	76.02634	NA	promoter-TSS (NR_027456)	promoter-TSS (NR_027456)	4	NR_027456	100272228	Hs.496916	NR_027456	ENSG00000235703	LINC00894	-	long intergenic non-protein coding RNA 894	ncRNA
HIF2vsBabe_peak_438	chr2	173420760	173420760	+	72.88962	NA	promoter-TSS (NM_001278549)	promoter-TSS (NM_001278549)	-58	NM_002610	5163	Hs.470633	NM_002610	ENSG00000152256	PDK1	-	pyruvate dehydrogenase kinase 1	protein-coding
HIF2vsBabe_peak_237	chr15	63664981	63664981	+	71.32949	NA	intron (NM_206925, intron 2 of 9)	intron (NM_206925, intron 2 of 9)	9064	NR_135511	771	Hs.210995	NM_001218	ENSG00000074410	CA12	CA-XII|CAXII|HsT18816|T18816	carbonic anhydrase 12	protein-coding
HIF2vsBabe_peak_653	chr6	106244124	106244124	+	71.32949	NA	Intergenic	Intergenic	-290087	NM_001198	639	Hs.436023	NM_001198	ENSG00000057657	PRDM1	BLIMP1|PRDI-BF1	PR/SET domain 1	protein-coding
HIF2vsBabe_peak_194	chr13	49324210	49324210	+	71.32949	NA	Intergenic	Intergenic	96145	NM_020377	57105	Hs.253706	NM_020377	ENSG00000152207	CYSLTR2	CYSLT2|CYSLT2R|GPCR21|HG57|HPN321|KPG_011|PSEC0146|hGPCR21	cysteinyl leukotriene receptor 2	protein-coding
HIF2vsBabe_peak_241	chr15	72519158	72519158	+	71.32949	NA	intron (NM_001206798, intron 1 of 10)	intron (NM_001206798, intron 1 of 10)	3094	NM_001206799	5315	Hs.534770	NM_002654	ENSG00000067225	PKM	CTHBP|HEL-S-30|OIP3|PK3|PKM2|TCB|THBP1	pyruvate kinase M1/2	protein-coding
HIF2vsBabe_peak_687	chr7	104653492	104653492	+	67.31811	NA	non-coding (NR_024586, exon 1 of 1)	non-coding (NR_024586, exon 1 of 1)	1096	NR_024586	100216545	Hs.631150	NR_024586		KMT2E-AS1	-	KMT2E antisense RNA 1	ncRNA
HIF2vsBabe_peak_286	chr16	88273789	88273789	+	66.69796	NA	Intergenic	Intergenic	45902	NR_110944	101928880	Hs.634835	NR_110944	ENSG00000260420	LINC02182	LA16c-444G7.2	long intergenic non-protein coding RNA 2182	ncRNA
HIF2vsBabe_peak_671	chr7	54827082	54827082	+	66.69796	NA	promoter-TSS (NR_110040)	promoter-TSS (NR_110040)	76	NR_110040	100996654	Hs.127991	NR_110040		LOC100996654	-	uncharacterized LOC100996654	ncRNA
HIF2vsBabe_peak_788	chrX	108297638	108297638	+	65.71914	NA	Intergenic	LSU-rRNA_Hsa|rRNA|rRNA	317868	NR_110652	101928358	Hs.722300	NR_110652	ENSG00000237863	LOC101928358	-	uncharacterized LOC101928358	ncRNA
HIF2vsBabe_peak_699	chr7	156931539	156931539	+	65.17010	NA	promoter-TSS (NM_014671)	promoter-TSS (NM_014671)	-81	NM_014671	9690	Hs.118351	NM_014671	ENSG00000009335	UBE3C	HECTH2	ubiquitin protein ligase E3C	protein-coding
HIF2vsBabe_peak_350	chr18	77439501	77439501	+	62.12342	NA	promoter-TSS (NM_001318511)	promoter-TSS (NM_001318511)	244	NR_136643	284241		NR_136643	ENSG00000178412	LOC284241	-	uncharacterized LOC284241	ncRNA
HIF2vsBabe_peak_472	chr20	44410314	44410314	+	60.60892	NA	intron (NM_080614, intron 4 of 6)	MER68|LTR|ERVL	10208	NM_080614	140686	Hs.419126	NM_080614	ENSG00000124116	WFDC3	WAP14|dJ447F3.3	WAP four-disulfide core domain 3	protein-coding
HIF2vsBabe_peak_328	chr17	78865974	78865974	+	60.27140	NA	intron (NM_001163034, intron 14 of 29)	intron (NM_001163034, intron 14 of 29)	79039	NR_148968	400627	Hs.591201	NR_148968	ENSG00000261924	LOC400627	-	uncharacterized LOC400627	ncRNA
HIF2vsBabe_peak_121	chr11	10329677	10329677	+	59.10343	NA	promoter-TSS (NR_103765)	promoter-TSS (NR_103765)	-183	NR_103765	100130460	Hs.501890	NR_103765		CAND1.11	-	uncharacterized LOC100130460	ncRNA
HIF2vsBabe_peak_790	chrX	148622441	148622441	+	59.10343	NA	promoter-TSS (NM_001324276)	promoter-TSS (NM_001324276)	-116	NM_001324279	91966	Hs.458216	NM_178124	ENSG00000197620	CXorf40A	CXorf40|EOLA1	chromosome X open reading frame 40A	protein-coding
HIF2vsBabe_peak_527	chr3	39194308	39194308	+	59.10343	NA	intron (NM_001320560, intron 1 of 4)	CpG	774	NM_033027	64651	Hs.370950	NM_033027	ENSG00000144655	CSRNP1	AXUD1|CSRNP-1|FAM130B|TAIP-3|URAX1	cysteine and serine rich nuclear protein 1	protein-coding
HIF2vsBabe_peak_279	chr16	67204335	67204335	+	59.10343	NA	promoter-TSS (NM_001276307)	promoter-TSS (NM_001276307)	-65	NM_001276309	8996	Hs.513667	NM_003946	ENSG00000140939	NOL3	ARC|FCM|MYOCL1|MYP|NOP|NOP30	nucleolar protein 3	protein-coding
HIF2vsBabe_peak_601	chr5	90576541	90576541	+	57.60307	NA	Intergenic	CpG	33678	NR_103548	100505994	Hs.628363	NR_103548	ENSG00000248323	LUCAT1	SCAL1|SCAT5	lung cancer associated transcript 1	ncRNA
HIF2vsBabe_peak_780	chrX	48323904	48323904	+	56.11168	NA	intron (NM_033518, intron 8 of 16)	intron (NM_033518, intron 8 of 16)	4744	NM_033518	92745	Hs.195155	NM_033518	ENSG00000017483	SLC38A5	JM24|SN2|SNAT5|pp7194	solute carrier family 38 member 5	protein-coding
HIF2vsBabe_peak_668	chr7	46018068	46018068	+	55.72514	NA	Intergenic	Intergenic	-57197	NM_001013398	3486	Hs.450230	NM_000598	ENSG00000146674	IGFBP3	BP-53|IBP3	insulin like growth factor binding protein 3	protein-coding
HIF2vsBabe_peak_622	chr5	150161485	150161485	+	54.63441	NA	intron (NM_032947, intron 1 of 1)	intron (NM_032947, intron 1 of 1)	3977	NM_032947	85027	Hs.29444	NM_032947	ENSG00000256235	SMIM3	C5orf62|MST150|NID67	small integral membrane protein 3	protein-coding
HIF2vsBabe_peak_221	chr14	64970713	64970713	+	54.63441	NA	promoter-TSS (NM_001123329)	promoter-TSS (NM_001123329)	-31	NM_001354686	7597	Hs.654571	NM_006977	ENSG00000089775	ZBTB25	C14orf51|KUP|ZNF46	zinc finger and BTB domain containing 25	protein-coding
HIF2vsBabe_peak_391	chr19	42774947	42774947	+	53.16446	NA	intron (NM_001304815, intron 1 of 20)	intron (NM_001304815, intron 1 of 20)	2258	NM_001304815	23152	Hs.388236	NM_015125	ENSG00000079432	CIC	MRD45	capicua transcriptional repressor	protein-coding
HIF2vsBabe_peak_590	chr4	174290979	174290979	+	53.16446	NA	Intergenic	Intergenic	-1126	NM_003864	8819	Hs.591715	NM_003864	ENSG00000164105	SAP30	-	Sin3A associated protein 30	protein-coding
HIF2vsBabe_peak_211	chr14	34532948	34532948	+	53.16446	NA	Intergenic	Intergenic	-112668	NM_001308103	112399	Hs.135507	NM_022073	ENSG00000129521	EGLN3	HIFP4H3|HIFPH3|PHD3	egl-9 family hypoxia inducible factor 3	protein-coding
HIF2vsBabe_peak_265	chr16	14458487	14458487	+	53.16446	NA	intron (NR_131191, intron 1 of 1)	intron (NR_131191, intron 1 of 1)	5636	NR_131191	105447648	Hs.554151	NR_131191	ENSG00000260009	LINC02130	-	long intergenic non-protein coding RNA 2130	ncRNA
HIF2vsBabe_peak_543	chr3	100211344	100211344	+	51.82642	NA	promoter-TSS (NM_001363876)	promoter-TSS (NM_001363876)	-119	NM_018004	55076	Hs.658956	NM_018004	ENSG00000181458	TMEM45A	DERP7|DNAPTP4	transmembrane protein 45A	protein-coding
HIF2vsBabe_peak_291	chr17	1975127	1975127	+	51.70412	NA	intron (NM_017575, intron 15 of 18)	intron (NM_017575, intron 15 of 18)	15523	NM_001098202	3090	Hs.72956	NM_006497	ENSG00000177374	HIC1	ZBTB29|ZNF901|hic-1	HIC ZBTB transcriptional repressor 1	protein-coding
HIF2vsBabe_peak_451	chr2	220144469	220144469	+	51.70412	NA	intron (NM_001039550, intron 1 of 9)	CpG	381	NM_001039550	3300	Hs.77768	NM_006736	ENSG00000135924	DNAJB2	CMT2T|DSMA5|HSJ-1|HSJ1|HSPF3	DnaJ heat shock protein family (Hsp40) member B2	protein-coding
HIF2vsBabe_peak_50	chr1	146715060	146715060	+	51.70412	NA	intron (NM_001348452, intron 1 of 22)	CpG	268	NM_001348452	9557	Hs.191164	NM_004284	ENSG00000131778	CHD1L	ALC1|CHDL	chromodomain helicase DNA binding protein 1 like	protein-coding
HIF2vsBabe_peak_650	chr6	56393366	56393366	+	51.70412	NA	intron (NM_001144769, intron 61 of 96)	intron (NM_001144769, intron 61 of 96)	114321	NM_015548	667	Hs.604915	NM_001723	ENSG00000151914	DST	BP240|BPA|BPAG1|CATX-15|CATX15|D6S1101|DMH|DT|EBSB2|HSAN6|MACF2	dystonin	protein-coding
HIF2vsBabe_peak_107	chr10	103590552	103590552	+	50.36767	NA	intron (NM_014591, intron 2 of 9)	CpG	9076	NM_173194	30819	Hs.97044	NM_014591	ENSG00000120049	KCNIP2	KCHIP2	potassium voltage-gated channel interacting protein 2	protein-coding
HIF2vsBabe_peak_164	chr12	8123503	8123503	+	50.24861	NA	Intergenic	CpG	-34720	NM_006931	6515	Hs.419240	NM_006931	ENSG00000059804	SLC2A3	GLUT3	solute carrier family 2 member 3	protein-coding
HIF2vsBabe_peak_558	chr3	156806782	156806782	+	50.24861	NA	promoter-TSS (NR_034008)	promoter-TSS (NR_034008)	-888	NR_034008	100498859	Hs.633655	NR_034008	ENSG00000241135	LINC00881	-	long intergenic non-protein coding RNA 881	ncRNA
HIF2vsBabe_peak_15	chr1	16279273	16279273	+	50.24861	NA	intron (NM_001287603, intron 2 of 15)	intron (NM_001287603, intron 2 of 15)	23354	NM_003443	7709	Hs.433764	NM_003443	ENSG00000116809	ZBTB17	MIZ-1|ZNF151|ZNF60|pHZ-67	zinc finger and BTB domain containing 17	protein-coding
HIF2vsBabe_peak_250	chr15	75959300	75959300	+	50.24861	NA	Intergenic	Intergenic	17952	NM_153271	257364	Hs.8705	NM_153271	ENSG00000173548	SNX33	SH3PX3|SH3PXD3C|SNX30	sorting nexin 33	protein-coding
HIF2vsBabe_peak_253	chr15	90709166	90709166	+	50.24861	NA	Intergenic	Intergenic	-18986	NM_020210	10509	Hs.474935	NM_020210	ENSG00000185033	SEMA4B	SEMAC|SemC	semaphorin 4B	protein-coding
HIF2vsBabe_peak_161	chr12	6642799	6642799	+	50.24861	NA	promoter-TSS (NM_001289746)	promoter-TSS (NM_001289746)	-884	NM_001289745	2597	Hs.544577	NM_002046	ENSG00000111640	GAPDH	G3PD|GAPD|HEL-S-162eP	glyceraldehyde-3-phosphate dehydrogenase	protein-coding
HIF2vsBabe_peak_639	chr6	30720244	30720244	+	50.10011	NA	Intergenic	Intergenic	-7920	NM_003897	8870	Hs.76095	NM_003897	ENSG00000137331	IER3	DIF-2|DIF2|GLY96|IEX-1|IEX-1L|IEX1|PRG1	immediate early response 3	protein-coding
HIF2vsBabe_peak_545	chr3	122102976	122102976	+	49.97007	NA	promoter-TSS (NM_001308326)	promoter-TSS (NM_001308326)	-53	NM_014367	26355	Hs.584881	NM_014367	ENSG00000114023	FAM162A	C3orf28|E2IG5|HGTD-P	family with sequence similarity 162 member A	protein-coding
HIF2vsBabe_peak_42	chr1	91852997	91852997	+	49.23462	NA	intron (NM_001017975, intron 4 of 38)	LSU-rRNA_Hsa|rRNA|rRNA	17397	NM_001017975	164045	Hs.454818	NM_001017975	ENSG00000162669	HFM1	MER3|POF9|SEC63D1|Si-11|Si-11-6|helicase	helicase for meiosis 1	protein-coding
HIF2vsBabe_peak_484	chr21	35348438	35348438	+	48.80596	NA	promoter-TSS (NR_134561)	promoter-TSS (NR_134561)	-245	NR_134561	101928126	Hs.436879	NR_134561		LOC101928126	-	uncharacterized LOC101928126	ncRNA
HIF2vsBabe_peak_93	chr10	74057716	74057716	+	48.80596	NA	Intergenic	CpG	24034	NM_019058	54541	Hs.744875	NM_019058	ENSG00000168209	DDIT4	Dig2|REDD-1|REDD1	DNA damage inducible transcript 4	protein-coding
HIF2vsBabe_peak_615	chr5	141016182	141016182	+	48.80596	NA	promoter-TSS (NM_001130029)	promoter-TSS (NM_001130029)	234	NM_001355039	8841	Hs.519632	NM_003883	ENSG00000171720	HDAC3	HD3|KDAC3|RPD3|RPD3-2	histone deacetylase 3	protein-coding
HIF2vsBabe_peak_6	chr1	8262454	8262454	+	48.80596	NA	Intergenic	Intergenic	-6278	NR_125998	102724539	Hs.516816	NR_125998	ENSG00000227634	LINC01714	-	long intergenic non-protein coding RNA 1714	ncRNA
HIF2vsBabe_peak_485	chr21	35747725	35747725	+	47.36841	NA	promoter-TSS (NM_001313692)	promoter-TSS (NM_001313692)	-24	NM_058182	54065	Hs.656195	NM_058182	ENSG00000205670	SMIM11A	C21orf51|FAM165B|SMIM11|SMIM11B	small integral membrane protein 11A	protein-coding
HIF2vsBabe_peak_375	chr19	18118699	18118699	+	47.36841	NA	promoter-TSS (NM_015683)	promoter-TSS (NM_015683)	-280	NM_015683	27106	Hs.515249	NM_015683	ENSG00000105643	ARRDC2	CLONE24945|PP2703	arrestin domain containing 2	protein-coding
HIF2vsBabe_peak_685	chr7	100770151	100770151	+	47.36841	NA	promoter-TSS (NM_000602)	promoter-TSS (NM_000602)	-219	NM_000602	5054	Hs.414795	NM_000602	ENSG00000106366	SERPINE1	PAI|PAI-1|PAI1|PLANH1	serpin family E member 1	protein-coding
HIF2vsBabe_peak_724	chr8	40207736	40207736	+	45.94545	NA	Intergenic	MER44D|DNA|TcMar-Tigger	-6854	NR_156738	112543493		NR_156738		SIRLNT	lncRNA-PRLB	SIRT1 regulating lncRNA tumor promoter	ncRNA
HIF2vsBabe_peak_147	chr11	76155774	76155774	+	45.94545	NA	promoter-TSS (NM_001300944)	promoter-TSS (NM_001300944)	-288	NM_001300944	56946	Hs.352588	NM_020193	ENSG00000158636	EMSY	C11orf30|GL002	EMSY transcriptional repressor, BRCA2 interacting	protein-coding
HIF2vsBabe_peak_760	chr9	98273245	98273245	+	45.94545	NA	intron (NM_001083603, intron 1 of 23)	CpG	-2414	NR_149061	5727	Hs.494538	NM_000264	ENSG00000185920	PTCH1	BCNS|NBCCS|PTC|PTC1|PTCH	patched 1	protein-coding
HIF2vsBabe_peak_365	chr19	8427081	8427081	+	45.74756	NA	Intergenic	Intergenic	-1958	NM_001039667	51129	Hs.9613	NM_016109	ENSG00000167772	ANGPTL4	ARP4|FIAF|HARP|HFARP|NL2|PGAR|TGQTL|UNQ171|pp1158	angiopoietin like 4	protein-coding
HIF2vsBabe_peak_214	chr14	50466093	50466093	+	44.53119	NA	non-coding (NR_126500, exon 3 of 3)	non-coding (NR_126500, exon 3 of 3)	-6241	NR_126499	283551	Hs.292580	NM_001012706	ENSG00000214900	LINC01588	C14orf182	long intergenic non-protein coding RNA 1588	ncRNA
HIF2vsBabe_peak_439	chr2	201578040	201578040	+	44.53119	NA	non-coding (NR_037886, exon 3 of 3)	non-coding (NR_037886, exon 3 of 3)	17594	NR_135012	107161151	Hs.148269	NR_135011		AOX3P-AOX2P	AOX3/AOX3L1	AOX3P-AOX2P readthrough, transcribed pseudogene	pseudo
HIF2vsBabe_peak_287	chr16	88276289	88276289	+	43.88960	NA	Intergenic	Intergenic	48402	NR_110944	101928880	Hs.634835	NR_110944	ENSG00000260420	LINC02182	LA16c-444G7.2	long intergenic non-protein coding RNA 2182	ncRNA
HIF2vsBabe_peak_420	chr2	85173634	85173634	+	43.12415	NA	Intergenic	L2b|LINE|L2	-24650	NM_020122	56888	Hs.654968	NM_020122	ENSG00000176407	KCMF1	DEBT91|FIGC|PCMF|ZZZ1	potassium channel modulatory factor 1	protein-coding
HIF2vsBabe_peak_624	chr5	150460894	150460894	+	43.12415	NA	promoter-TSS (NM_001252393)	promoter-TSS (NM_001252393)	-249	NM_001252385	10318	Hs.355141	NM_006058	ENSG00000145901	TNIP1	ABIN-1|NAF1|VAN|nip40-1	TNFAIP3 interacting protein 1	protein-coding
HIF2vsBabe_peak_117	chr11	576375	576375	+	42.68009	NA	promoter-TSS (NM_001286583)	promoter-TSS (NM_001286583)	-95	NM_001286581	57661	Hs.325838	NM_020901	ENSG00000070047	PHRF1	PPP1R125|RNF221	PHD and ring finger domains 1	protein-coding
HIF2vsBabe_peak_143	chr11	73472251	73472251	+	41.72842	NA	promoter-TSS (NM_198896)	promoter-TSS (NM_198896)	-132	NM_002869	5870	Hs.503222	NM_002869	ENSG00000175582	RAB6A	RAB6	RAB6A, member RAS oncogene family	protein-coding
HIF2vsBabe_peak_499	chr21	47469576	47469576	+	41.72842	NA	Intergenic	Intergenic	-48450	NM_058174	1292	Hs.420269	NM_001849	ENSG00000142173	COL6A2	BTHLM1|PP3610|UCMD1	collagen type VI alpha 2 chain	protein-coding
HIF2vsBabe_peak_468	chr20	34205545	34205545	+	41.72842	NA	intron (NM_003116, intron 3 of 11)	intron (NM_003116, intron 3 of 11)	1739	NM_001317931	6676	Hs.123159	NM_003116	ENSG00000061656	SPAG4	CT127|SUN4	sperm associated antigen 4	protein-coding
HIF2vsBabe_peak_734	chr8	134228924	134228924	+	41.72842	NA	intron (NM_001204869, intron 2 of 2)	intron (NM_001204869, intron 2 of 2)	25642	NM_080838	8840	Hs.492974	NM_003882	ENSG00000104415	CCN4	WISP1|WISP1-OT1|WISP1-UT1|WISP1c|WISP1i|WISP1tc	cellular communication network factor 4	protein-coding
HIF2vsBabe_peak_232	chr15	26020815	26020815	+	41.72842	NA	intron (NM_024490, intron 2 of 20)	intron (NM_024490, intron 2 of 20)	73157	NR_039865	100616474		NR_039865	ENSG00000266517	MIR4715	-	microRNA 4715	ncRNA
HIF2vsBabe_peak_427	chr2	121303894	121303894	+	40.34176	NA	Intergenic	Intergenic	-79969	NR_027181	84931	Hs.334519	NM_032845	ENSG00000280409	LINC01101	-	long intergenic non-protein coding RNA 1101	ncRNA
HIF2vsBabe_peak_283	chr16	85548469	85548469	+	40.34176	NA	Intergenic	Intergenic	-96546	NM_001134473	23199	Hs.461647	NM_014615	ENSG00000131149	GSE1	CRHSP24|KIAA0182	Gse1 coiled-coil protein	protein-coding
HIF2vsBabe_peak_444	chr2	208259631	208259631	+	40.34176	NA	Intergenic	LTR44|LTR|ERV1	-125483	NR_031633	100302130		NR_031633	ENSG00000221628	MIR1302-4	MIRN1302-4|hsa-mir-1302-4	microRNA 1302-4	ncRNA
HIF2vsBabe_peak_625	chr5	154238077	154238077	+	40.34176	NA	promoter-TSS (NM_001301074)	promoter-TSS (NM_001301074)	0	NM_001301082	9337	Hs.26703	NM_004779	ENSG00000155508	CNOT8	CAF1|CALIF|Caf1b|POP2|hCAF1	CCR4-NOT transcription complex subunit 8	protein-coding
HIF2vsBabe_peak_312	chr17	45579895	45579895	+	40.34176	NA	Intergenic	Intergenic	-9909	NR_033934	653479	Hs.537279	NR_033934		MRPL45P2	-	mitochondrial ribosomal protein L45 pseudogene 2	pseudo
HIF2vsBabe_peak_229	chr14	105202695	105202695	+	40.34176	NA	intron (NM_001320424, intron 2 of 12)	intron (NM_001320424, intron 2 of 12)	6514	NM_199165	122622	Hs.592327	NM_152328	ENSG00000185100	ADSSL1	Adss1|MPD5	adenylosuccinate synthase like 1	protein-coding
HIF2vsBabe_peak_210	chr14	34529635	34529635	+	40.34176	NA	Intergenic	CpG	-109355	NM_001308103	112399	Hs.135507	NM_022073	ENSG00000129521	EGLN3	HIFP4H3|HIFPH3|PHD3	egl-9 family hypoxia inducible factor 3	protein-coding
HIF2vsBabe_peak_515	chr3	5028603	5028603	+	40.34176	NA	Intergenic	CpG	-6957	NR_125915	100507582	Hs.434505	NR_037903	ENSG00000235831	BHLHE40-AS1	-	BHLHE40 antisense RNA 1	ncRNA
HIF2vsBabe_peak_747	chr9	5621524	5621524	+	38.96818	NA	Intergenic	Intergenic	-7583	NM_001135920	57589	Hs.211520	NM_020829	ENSG00000107036	RIC1	CIP150|KIAA1432|bA207C16.1	RIC1 homolog, RAB6A GEF complex partner 1	protein-coding
HIF2vsBabe_peak_163	chr12	6976669	6976669	+	38.96818	NA	promoter-TSS (NM_001159287)	promoter-TSS (NM_001159287)	-24	NM_000365	7167	Hs.524219	NM_000365	ENSG00000111669	TPI1	HEL-S-49|TIM|TPI|TPID	triosephosphate isomerase 1	protein-coding
HIF2vsBabe_peak_64	chr1	228353728	228353728	+	38.89972	NA	promoter-TSS (NR_103540)	promoter-TSS (NR_103540)	223	NM_001010867	200205	Hs.237017	NM_001010867	ENSG00000181873	IBA57	C1orf69|MMDS3|SPG74	iron-sulfur cluster assembly factor IBA57	protein-coding
HIF2vsBabe_peak_393	chr19	46087984	46087984	+	38.72468	NA	promoter-TSS (NM_001017989)	promoter-TSS (NM_001017989)	76	NM_025136	80207	Hs.466945	NM_025136	ENSG00000125741	OPA3	MGA3	outer mitochondrial membrane lipid metabolism regulator OPA3	protein-coding
HIF2vsBabe_peak_188	chr12	127650641	127650641	+	38.49013	NA	Intergenic	LSU-rRNA_Hsa|rRNA|rRNA	-105699	NR_104646	101927592	Hs.385663	NR_104646	ENSG00000249345	LINC02405	-	long intergenic non-protein coding RNA 2405	ncRNA
HIF2vsBabe_peak_533	chr3	50374859	50374859	+	37.60236	NA	promoter-TSS (NM_170713)	promoter-TSS (NM_170713)	22	NM_170713	11186	Hs.476270	NM_007182	ENSG00000068028	RASSF1	123F2|NORE2A|RASSF1A|RDA32|REH3P21	Ras association domain family member 1	protein-coding
HIF2vsBabe_peak_714	chr8	26240861	26240861	+	37.60236	NA	promoter-TSS (NR_144550)	promoter-TSS (NR_144550)	291	NM_004331	665	Hs.131226	NM_004331	ENSG00000104765	BNIP3L	BNIP3a|NIX	BCL2 interacting protein 3 like	protein-coding
HIF2vsBabe_peak_37	chr1	59221243	59221243	+	37.60236	NA	Intergenic	Intergenic	28476	NM_002228	3725	Hs.696684	NM_002228	ENSG00000177606	JUN	AP-1|AP1|c-Jun|p39	Jun proto-oncogene, AP-1 transcription factor subunit	protein-coding
HIF2vsBabe_peak_335	chr17	80606441	80606441	+	37.60236	NA	promoter-TSS (NM_019613)	promoter-TSS (NM_019613)	-121	NM_019613	56270	Hs.132161	NM_019613	ENSG00000141580	WDR45B	NEDSBAS|WDR45L|WIPI-3|WIPI3	WD repeat domain 45B	protein-coding
HIF2vsBabe_peak_269	chr16	29277953	29277953	+	37.55474	NA	Intergenic	Intergenic	-35655	NR_002939	440352	Hs.658149	NR_002939		SNX29P2	RUNDC2C	sorting nexin 29 pseudogene 2	pseudo
HIF2vsBabe_peak_769	chr9	130341317	130341317	+	36.24329	NA	promoter-TSS (NM_001035534)	promoter-TSS (NM_001035534)	-7	NM_001035534	64855	Hs.522401	NM_022833	ENSG00000136830	NIBAN2	C9orf88|FAM129B|MEG-3|MINERVA|OC58|bA356B19.6	niban apoptosis regulator 2	protein-coding
HIF2vsBabe_peak_725	chr8	48572408	48572408	+	36.24329	NA	intron (NM_001352960, intron 1 of 12)	intron (NM_001352960, intron 1 of 12)	182	NM_001352960	23514	Hs.381058	NM_001080394	ENSG00000164808	SPIDR	KIAA0146	scaffold protein involved in DNA repair	protein-coding
HIF2vsBabe_peak_597	chr5	33370326	33370326	+	34.89750	NA	Intergenic	Intergenic	-70476	NM_001258437	6897	Hs.481860	NM_152295	ENSG00000113407	TARS	ThrRS	threonyl-tRNA synthetase	protein-coding
HIF2vsBabe_peak_388	chr19	41732451	41732451	+	34.89750	NA	promoter-TSS (NM_001278599)	promoter-TSS (NM_001278599)	-209	NM_001278599	558	Hs.590970	NM_001699	ENSG00000167601	AXL	ARK|JTK11|Tyro7|UFO	AXL receptor tyrosine kinase	protein-coding
HIF2vsBabe_peak_720	chr8	28259587	28259587	+	34.41444	NA	Intergenic	CpG	-15610	NM_018660	55893	Hs.435535	NM_018660	ENSG00000186918	ZNF395	HDBP-2|HDBP2|HDRF-2|PBF|PRF-1|PRF1|Si-1-8-14	zinc finger protein 395	protein-coding
HIF2vsBabe_peak_384	chr19	40931710	40931710	+	33.56638	NA	intron (NM_013376, intron 1 of 1)	CpG	189	NM_013376	29950	Hs.269898	NM_013376	ENSG00000197019	SERTAD1	SEI1|TRIP-Br1|TRIPBR1	SERTA domain containing 1	protein-coding
HIF2vsBabe_peak_48	chr1	114355100	114355100	+	33.56638	NA	promoter-TSS (NM_018364)	promoter-TSS (NM_018364)	-2	NM_018364	54665	Hs.486285	NM_018364	ENSG00000081019	RSBN1	KDM9|ROSBIN	round spermatid basic protein 1	protein-coding
HIF2vsBabe_peak_582	chr4	89744879	89744879	+	33.56638	NA	promoter-TSS (NM_001265580)	promoter-TSS (NM_001265580)	-367	NM_001265579	10144	Hs.97270	NM_014883	ENSG00000138640	FAM13A	ARHGAP48|FAM13A1	family with sequence similarity 13 member A	protein-coding
HIF2vsBabe_peak_774	chr9	137516768	137516768	+	33.56638	NA	Intergenic	Intergenic	-16883	NM_001278074	1289	Hs.210283	NM_000093	ENSG00000130635	COL5A1	EDSC|EDSCL1	collagen type V alpha 1 chain	protein-coding
HIF2vsBabe_peak_145	chr11	74384391	74384391	+	33.56638	NA	Intergenic	Intergenic	38021	NM_001304417	25884	Hs.432379	NM_015424	ENSG00000054938	CHRDL2	BNF1|CHL2	chordin like 2	protein-coding
HIF2vsBabe_peak_259	chr16	1662137	1662137	+	33.56638	NA	promoter-TSS (NM_014714)	promoter-TSS (NM_014714)	-64	NM_014714	9742	Hs.389438	NM_014714	ENSG00000187535	IFT140	MZSDS|RP80|SRTD9|WDTC2|c305C8.4|c380F5.1|gs114	intraflagellar transport 140	protein-coding
HIF2vsBabe_peak_155	chr11	130903118	130903118	+	33.56638	NA	Intergenic	Intergenic	-116736	NM_001347922	399979	Hs.444024	NM_014758	ENSG00000120451	SNX19	CHET8	sorting nexin 19	protein-coding
HIF2vsBabe_peak_695	chr7	143533898	143533898	+	32.62973	NA	promoter-TSS (NR_015421)	promoter-TSS (NR_015421)	-88	NR_015421	154761	Hs.716689	NR_015421	ENSG00000253882	LOC154761	-	family with sequence similarity 115, member C pseudogene	pseudo
HIF2vsBabe_peak_645	chr6	43978752	43978752	+	32.31903	NA	intron (NR_125864, intron 1 of 4)	intron (NR_125864, intron 1 of 4)	-7365	NR_125865	101929705	Hs.670378	NR_125864	ENSG00000237686	LOC101929705	-	uncharacterized LOC101929705	ncRNA
HIF2vsBabe_peak_407	chr19	59084771	59084771	+	32.24338	NA	promoter-TSS (NM_198055)	promoter-TSS (NM_198055)	-69	NM_001267033	7593	Hs.399810	NM_003422	ENSG00000099326	MZF1	MZF-1|MZF1B|ZFP98|ZNF42|ZSCAN6	myeloid zinc finger 1	protein-coding
HIF2vsBabe_peak_126	chr11	18405574	18405574	+	32.24338	NA	Intergenic	Intergenic	-3760	NR_036116	100423016		NR_036116	ENSG00000264603	MIR3159	-	microRNA 3159	ncRNA
HIF2vsBabe_peak_611	chr5	131601528	131601528	+	32.24338	NA	intron (NM_001131027, intron 2 of 5)	intron (NM_001131027, intron 2 of 5)	8139	NM_003687	8572	Hs.424312	NM_003687	ENSG00000131435	PDLIM4	RIL	PDZ and LIM domain 4	protein-coding
HIF2vsBabe_peak_429	chr2	128145045	128145045	+	32.24338	NA	Intergenic	Intergenic	-30951	NM_000312	5624	Hs.224698	NM_000312	ENSG00000115718	PROC	APC|PC|PROC1|THPH3|THPH4	protein C, inactivator of coagulation factors Va and VIIIa	protein-coding
HIF2vsBabe_peak_124	chr11	12309260	12309260	+	32.24338	NA	intron (NM_032867, intron 1 of 8)	intron (NM_032867, intron 1 of 8)	813	NM_032867	84953	Hs.60371	NM_032867	ENSG00000133816	MICALCL	Ebitein1	MICAL C-terminal like	protein-coding
HIF2vsBabe_peak_332	chr17	80188914	80188914	+	32.24338	NA	intron (NM_004207, intron 1 of 4)	CpG	-1194	NM_001042423	9123	Hs.500761	NM_004207	ENSG00000141526	SLC16A3	MCT 3|MCT 4|MCT-3|MCT-4|MCT3|MCT4	solute carrier family 16 member 3	protein-coding
HIF2vsBabe_peak_616	chr5	141852169	141852169	+	32.24338	NA	Intergenic	Intergenic	147311	NR_120664	101926941	Hs.658945	NR_120664	ENSG00000231185	SPRY4-AS1	THCAT68	SPRY4 antisense RNA 1	ncRNA
HIF2vsBabe_peak_361	chr19	5720404	5720404	+	30.98220	NA	promoter-TSS (NM_001276480)	promoter-TSS (NM_001276480)	59	NM_001276480	9361	Hs.350265	NM_004793	ENSG00000196365	LONP1	CODASS|LON|LONP|LonHS|PIM1|PRSS15|hLON	lon peptidase 1, mitochondrial	protein-coding
HIF2vsBabe_peak_310	chr17	42084122	42084122	+	30.98220	NA	intron (NM_153006, intron 4 of 6)	CpG-10669	2132	NM_153006	162417	Hs.8876	NM_153006	ENSG00000161653	NAGS	AGAS|ARGA	N-acetylglutamate synthase	protein-coding
HIF2vsBabe_peak_88	chr10	64344111	64344111	+	30.93028	NA	intron (NM_199452, intron 1 of 6)	intron (NM_199452, intron 1 of 6)	63904	NM_199452	22891	Hs.22653	NM_014951	ENSG00000138311	ZNF365	Su48|UAN|ZNF365D	zinc finger protein 365	protein-coding
HIF2vsBabe_peak_7	chr1	8272367	8272367	+	30.93028	NA	intron (NR_125998, intron 2 of 3)	intron (NR_125998, intron 2 of 3)	3635	NR_125998	102724539	Hs.516816	NR_125998	ENSG00000227634	LINC01714	-	long intergenic non-protein coding RNA 1714	ncRNA
HIF2vsBabe_peak_596	chr5	17158177	17158177	+	30.93028	NA	intron (NR_027253, intron 2 of 2)	intron (NR_027253, intron 2 of 2)	-2076	NR_162112	113218490		NR_162112		MIR10522	-	microRNA 10522	ncRNA
HIF2vsBabe_peak_686	chr7	102004258	102004258	+	30.93028	NA	promoter-TSS (NR_038967)	promoter-TSS (NR_038967)	-50	NR_038967	100630923	Hs.406395	NR_038967		LOC100630923	-	LOC100289561-PRKRIP1 readthrough	ncRNA
HIF2vsBabe_peak_503	chr22	24236493	24236493	+	29.70658	NA	promoter-TSS (NM_002415)	promoter-TSS (NM_002415)	-77	NM_002415	4282	Hs.407995	NM_002415	ENSG00000240972	MIF	GIF|GLIF|MMIF	macrophage migration inhibitory factor	protein-coding
HIF2vsBabe_peak_778	chrX	12029428	12029428	+	29.70658	NA	intron (NM_001368398, intron 3 of 18)	intron (NM_001368398, intron 3 of 18)	-54232	NM_001368402	9758	Hs.657507	NM_014728	ENSG00000169933	FRMPD4	MRX104|PDZD10|PDZK10	FERM and PDZ domain containing 4	protein-coding
HIF2vsBabe_peak_38	chr1	59249903	59249903	+	29.63103	NA	promoter-TSS (NR_034014)	promoter-TSS (NR_034014)	-184	NM_002228	3725	Hs.696684	NM_002228	ENSG00000177606	JUN	AP-1|AP1|c-Jun|p39	Jun proto-oncogene, AP-1 transcription factor subunit	protein-coding
HIF2vsBabe_peak_179	chr12	114833695	114833695	+	29.63103	NA	intron (NM_000192, intron 5 of 8)	intron (NM_000192, intron 5 of 8)	10254	NM_181486	6910	Hs.381715	NM_000192	ENSG00000089225	TBX5	HOS	T-box transcription factor 5	protein-coding
HIF2vsBabe_peak_513	chr3	4458792	4458792	+	29.63103	NA	intron (NM_001164675, intron 6 of 7)	intron (NM_001164675, intron 6 of 7)	50161	NM_182760	285362	Hs.350475	NM_182760	ENSG00000144455	SUMF1	AAPA3037|FGE|UNQ3037	sulfatase modifying factor 1	protein-coding
HIF2vsBabe_peak_167	chr12	27091094	27091094	+	29.63103	NA	promoter-TSS (NM_015633)	promoter-TSS (NM_015633)	-180	NM_018164	55726	Hs.505077	NM_018164	ENSG00000064102	INTS13	ASUN|C12orf11|GCT1|Mat89Bb|NET48|SPATA30	integrator complex subunit 13	protein-coding
HIF2vsBabe_peak_521	chr3	14493985	14493985	+	29.63103	NA	intron (NR_103507, intron 5 of 13)	MIRc|SINE|MIR	49879	NM_001134368	6533	Hs.529488	NM_003043	ENSG00000131389	SLC6A6	TAUT	solute carrier family 6 member 6	protein-coding
HIF2vsBabe_peak_148	chr11	76494159	76494159	+	29.63103	NA	promoter-TSS (NR_120561)	promoter-TSS (NR_120561)	-53	NR_120561	101928837	Hs.656851	NR_120561	ENSG00000255100	LOC101928837	-	uncharacterized LOC101928837	ncRNA
HIF2vsBabe_peak_613	chr5	133340987	133340987	+	29.63103	NA	promoter-TSS (NR_036625)	promoter-TSS (NR_036625)	-321	NM_003374	7416	Hs.519320	NM_003374	ENSG00000213585	VDAC1	PORIN|VDAC-1	voltage dependent anion channel 1	protein-coding
HIF2vsBabe_peak_36	chr1	54739073	54739073	+	29.63103	NA	intron (NM_145716, intron 5 of 17)	intron (NM_145716, intron 5 of 17)	36957	NR_103541	619518	Hs.591438	NM_001034847	ENSG00000198711	SSBP3-AS1	C1orf191|MST128|MSTP128	SSBP3 antisense RNA 1	ncRNA
HIF2vsBabe_peak_479	chr21	9826243	9826243	+	29.44789	NA	promoter-TSS (NR_162111)	promoter-TSS (NR_162111)	-206	NR_162111	113218488		NR_162111		MIR10396B	-	microRNA 10396b	ncRNA
HIF2vsBabe_peak_8	chr1	8939056	8939056	+	28.44077	NA	promoter-TSS (NM_001428)	promoter-TSS (NM_001428)	162	NR_038351	100505975	Hs.429843	NR_038351	ENSG00000230679	ENO1-AS1	-	ENO1 antisense RNA 1	ncRNA
HIF2vsBabe_peak_341	chr18	13726853	13726853	+	28.34264	NA	promoter-TSS (NM_001098801)	promoter-TSS (NM_001098801)	181	NM_003799	8731	Hs.592347	NM_003799	ENSG00000101654	RNMT	CMT1|CMT1c|MET|Met|RG7MT1|cm1p|hCMT1|hMet	RNA guanine-7 methyltransferase	protein-coding
HIF2vsBabe_peak_445	chr2	217939850	217939850	+	28.34264	NA	Intergenic	Intergenic	204355	NR_130782	101928327	Hs.350698	NR_130782	ENSG00000223874	LINC01921	-	long intergenic non-protein coding RNA 1921	ncRNA
HIF2vsBabe_peak_540	chr3	66463781	66463781	+	28.34264	NA	intron (NM_015541, intron 5 of 18)	intron (NM_015541, intron 5 of 18)	87064	NM_015541	26018	Hs.518055	NM_015541	ENSG00000144749	LRIG1	LIG-1|LIG1	leucine rich repeats and immunoglobulin like domains 1	protein-coding
HIF2vsBabe_peak_715	chr8	26307109	26307109	+	28.34264	NA	Intergenic	G-rich|Low_complexity|Low_complexity	59180	NM_001330491	665	Hs.131226	NM_004331	ENSG00000104765	BNIP3L	BNIP3a|NIX	BCL2 interacting protein 3 like	protein-coding
HIF2vsBabe_peak_2	chr1	2064718	2064718	+	28.32098	NA	intron (NM_001033582, intron 1 of 14)	CpG	28563	NM_001033582	5590	Hs.496255	NM_002744	ENSG00000067606	PRKCZ	PKC-ZETA|PKC2	protein kinase C zeta	protein-coding
HIF2vsBabe_peak_500	chr21	47473050	47473050	+	28.05912	NA	Intergenic	Intergenic	-44976	NM_058174	1292	Hs.420269	NM_001849	ENSG00000142173	COL6A2	BTHLM1|PP3610|UCMD1	collagen type VI alpha 2 chain	protein-coding
HIF2vsBabe_peak_554	chr3	148943211	148943211	+	27.06784	NA	Intergenic	Intergenic	-3595	NM_000096	1356	Hs.558314	NM_000096	ENSG00000047457	CP	CP-2	ceruloplasmin	protein-coding
HIF2vsBabe_peak_316	chr17	47755393	47755393	+	27.06784	NA	promoter-TSS (NM_001007228)	promoter-TSS (NM_001007228)	66	NM_001007228	8405	Hs.463382	NM_003563	ENSG00000121067	SPOP	BTBD32|TEF2	speckle type BTB/POZ protein	protein-coding
HIF2vsBabe_peak_236	chr15	61264676	61264676	+	27.06784	NA	intron (NM_134261, intron 1 of 10)	intron (NM_134261, intron 1 of 10)	256825	NM_134261	6095	Hs.560343	NM_002943	ENSG00000069667	RORA	IDDECA|NR1F1|ROR1|ROR2|ROR3|RZR-ALPHA|RZRA	RAR related orphan receptor A	protein-coding
HIF2vsBabe_peak_24	chr1	27438846	27438846	+	27.06784	NA	intron (NR_046474, intron 1 of 10)	intron (NR_046474, intron 1 of 10)	42770	NM_003047	6548	Hs.469116	NM_003047	ENSG00000090020	SLC9A1	APNH|LIKNS|NHE-1|NHE1|PPP1R143	solute carrier family 9 member A1	protein-coding
HIF2vsBabe_peak_629	chr5	172882395	172882395	+	27.06784	NA	Intergenic	MLT1F1|LTR|ERVL-MaLR	107937	NR_107023	102465862		NR_107023	ENSG00000274994	MIR8056	hsa-mir-8056	microRNA 8056	ncRNA
HIF2vsBabe_peak_726	chr8	59655464	59655464	+	27.06784	NA	Intergenic	Intergenic	-83052	NM_003580	8439	Hs.372000	NM_003580	ENSG00000035681	NSMAF	FAN|GRAMD5	neutral sphingomyelinase activation associated factor	protein-coding
HIF2vsBabe_peak_323	chr17	73449274	73449274	+	25.80614	NA	Intergenic	Intergenic	-3442	NM_001321149	9772	Hs.514474	NM_014738	ENSG00000177728	TMEM94	IDDCDF|KIAA0195	transmembrane protein 94	protein-coding
HIF2vsBabe_peak_187	chr12	125424108	125424108	+	25.80614	NA	Intergenic	Intergenic	24015	NR_049820	100847004		NR_049820	ENSG00000265345	MIR5188	mir-5188	microRNA 5188	ncRNA
HIF2vsBabe_peak_368	chr19	10217091	10217091	+	25.80614	NA	promoter-TSS (NM_020230)	promoter-TSS (NM_020230)	53	NM_020230	56342	Hs.14468	NM_020230	ENSG00000130810	PPAN	BXDC3|SSF|SSF-1|SSF1|SSF2	peter pan homolog	protein-coding
HIF2vsBabe_peak_532	chr3	48594594	48594594	+	25.80614	NA	promoter-TSS (NM_001317138)	promoter-TSS (NM_001317138)	-358	NM_004567	5210	Hs.476217	NM_004567	ENSG00000114268	PFKFB4	-	6-phosphofructo-2-kinase/fructose-2,6-biphosphatase 4	protein-coding
HIF2vsBabe_peak_29	chr1	43524459	43524459	+	25.80614	NA	Intergenic	Intergenic	-89116	NM_001101376	440585	Hs.657614	NM_001101376	ENSG00000186973	FAM183A	-	family with sequence similarity 183 member A	protein-coding
HIF2vsBabe_peak_662	chr6	159075745	159075745	+	25.51519	NA	intron (NM_001242395, intron 2 of 15)	MIR|SINE|MIR	4699	NM_001242395	94120	Hs.436977	NM_001009991	ENSG00000164674	SYTL3	SLP3	synaptotagmin like 3	protein-coding
HIF2vsBabe_peak_92	chr10	74033654	74033654	+	25.14996	NA	promoter-TSS (NM_019058)	promoter-TSS (NM_019058)	-28	NM_019058	54541	Hs.744875	NM_019058	ENSG00000168209	DDIT4	Dig2|REDD-1|REDD1	DNA damage inducible transcript 4	protein-coding
HIF2vsBabe_peak_608	chr5	126220246	126220246	+	24.72296	NA	intron (NM_178450, intron 3 of 4)	L2b|LINE|L2	107418	NM_001198557	4001	Hs.89497	NM_005573	ENSG00000113368	LMNB1	ADLD|LMN|LMN2|LMNB	lamin B1	protein-coding
HIF2vsBabe_peak_694	chr7	143317955	143317955	+	24.67507	NA	promoter-TSS (NM_001365430)	promoter-TSS (NM_001365430)	-112	NM_001365428	285966	Hs.743565	NM_173678	ENSG00000170379	TCAF2	FAM115C|FAM139A|GATD9	TRPM8 channel associated factor 2	protein-coding
HIF2vsBabe_peak_300	chr17	7257810	7257810	+	24.55922	NA	promoter-TSS (NM_198154)	promoter-TSS (NM_198154)	-665	NM_198154	339168	Hs.259432	NM_198154	ENSG00000182896	TMEM95	UNQ9390	transmembrane protein 95	protein-coding
HIF2vsBabe_peak_419	chr2	85132428	85132428	+	24.55922	NA	promoter-TSS (NM_021103)	promoter-TSS (NM_021103)	-352	NM_021103	9168	Hs.446574	NM_021103	ENSG00000034510	TMSB10	MIG12|TB10	thymosin beta 10	protein-coding
HIF2vsBabe_peak_409	chr2	12310045	12310045	+	24.55922	NA	intron (NR_110196, intron 3 of 5)	intron (NR_110196, intron 3 of 5)	-29211	NR_037452	100500884		NR_037452	ENSG00000264089	MIR3681	-	microRNA 3681	ncRNA
HIF2vsBabe_peak_366	chr19	8428740	8428740	+	24.55922	NA	promoter-TSS (NR_104213)	promoter-TSS (NR_104213)	-299	NM_001039667	51129	Hs.9613	NM_016109	ENSG00000167772	ANGPTL4	ARP4|FIAF|HARP|HFARP|NL2|PGAR|TGQTL|UNQ171|pp1158	angiopoietin like 4	protein-coding
HIF2vsBabe_peak_260	chr16	2186158	2186158	+	24.55922	NA	promoter-TSS (NM_001009944)	promoter-TSS (NM_001009944)	-28	NR_037467	100500916		NR_037467	ENSG00000264397	MIR3180-5	mir-3180-5	microRNA 3180-5	ncRNA
HIF2vsBabe_peak_530	chr3	45595900	45595900	+	24.55922	NA	Intergenic	Intergenic	-40343	NM_014240	8994	Hs.193370	NM_014240	ENSG00000144791	LIMD1	-	LIM domains containing 1	protein-coding
HIF2vsBabe_peak_465	chr20	26190131	26190131	+	24.39951	NA	promoter-TSS (NR_040095)	promoter-TSS (NR_040095)	-262	NR_040095	284801	Hs.370699	NR_040095	ENSG00000227195	MIR663AHG	-	MIR663A host gene	ncRNA
HIF2vsBabe_peak_418	chr2	75060959	75060959	+	23.99420	NA	5' UTR (NM_000189, exon 1 of 18)	5' UTR (NM_000189, exon 1 of 18)	1177	NM_000189	3099	Hs.406266	NM_000189	ENSG00000159399	HK2	HKII|HXK2	hexokinase 2	protein-coding
HIF2vsBabe_peak_750	chr9	35657988	35657988	+	23.37217	NA	promoter-TSS (NR_003051)	promoter-TSS (NR_003051)	27	NR_003051	6023	Hs.587502	NR_003051	ENSG00000269900	RMRP	CHH|NME1|RMRPR|RRP2	RNA component of mitochondrial RNA processing endoribonuclease	ncRNA
HIF2vsBabe_peak_331	chr17	79961679	79961679	+	23.32249	NA	intron (NR_045351, intron 6 of 14)	CpG	19075	NM_001271006	201254	Hs.37616	NM_144998	ENSG00000169689	CENPX	CENP-X|D9|FAAP10|MHF2|STRA13	centromere protein X	protein-coding
HIF2vsBabe_peak_680	chr7	74508917	74508917	+	23.32249	NA	promoter-TSS (NM_001368300)	promoter-TSS (NM_001368300)	536	NM_001003795	389524	Hs.647017	NM_001003795	ENSG00000174428	GTF2IRD2B	GTF2IRD2|GTF2IRD2A	GTF2I repeat domain containing 2B	protein-coding
HIF2vsBabe_peak_101	chr10	95197139	95197139	+	23.32249	NA	intron (NM_013451, intron 3 of 53)	intron (NM_013451, intron 3 of 53)	44952	NM_013451	26509	Hs.602086	NM_013451	ENSG00000138119	MYOF	FER1L3	myoferlin	protein-coding
HIF2vsBabe_peak_447	chr2	219263395	219263395	+	23.32249	NA	intron (NM_001206878, intron 1 of 6)	CpG	439	NM_001206878	58190	Hs.444468	NM_021198	ENSG00000144579	CTDSP1	NIF3|NLI-IF|NLIIF|SCP1	CTD small phosphatase 1	protein-coding
HIF2vsBabe_peak_614	chr5	138677329	138677329	+	23.32249	NA	promoter-TSS (NM_016480)	promoter-TSS (NM_016480)	-192	NR_109830	51247	Hs.396644	NM_016480	ENSG00000120727	PAIP2	PAIP-2|PAIP2A	poly(A) binding protein interacting protein 2	protein-coding
HIF2vsBabe_peak_464	chr20	26188872	26188872	+	22.47005	NA	promoter-TSS (NR_030386)	promoter-TSS (NR_030386)	42	NR_030386	724033		NR_030386	ENSG00000284419	MIR663A	MIR663|MIRN663|hsa-mir-663|hsa-mir-663a|mir-663a	microRNA 663a	ncRNA
HIF2vsBabe_peak_480	chr21	9827172	9827172	+	22.19918	NA	TTS (NR_162111)	TTS (NR_162111)	722	NR_162105	113218501		NR_162105		MIR10396A	-	microRNA 10396a	ncRNA
HIF2vsBabe_peak_41	chr1	65614397	65614397	+	22.09806	NA	promoter-TSS (NM_001330616)	promoter-TSS (NM_001330616)	-280	NM_001330616	205	Hs.10862	NM_013410	ENSG00000162433	AK4	AK 4|AK3|AK3L1|AK3L2	adenylate kinase 4	protein-coding
HIF2vsBabe_peak_412	chr2	29855021	29855021	+	22.09806	NA	intron (NM_004304, intron 3 of 28)	intron (NM_004304, intron 3 of 28)	-156778	NR_136317	105374389	Hs.196534	NR_136317		LOC105374389	-	uncharacterized LOC105374389	ncRNA
HIF2vsBabe_peak_732	chr8	130520913	130520913	+	22.09806	NA	intron (NR_130917, intron 1 of 3)	L2b|LINE|L2	-24525	NR_037457	100500839		NR_037457	ENSG00000263763	MIR3686	-	microRNA 3686	ncRNA
HIF2vsBabe_peak_83	chr10	6243657	6243657	+	22.09806	NA	intron (NM_001282630, intron 1 of 14)	CpG	-1238	NM_001363545	5209	Hs.195471	NM_004566	ENSG00000170525	PFKFB3	IPFK2|PFK2|iPFK-2	6-phosphofructo-2-kinase/fructose-2,6-biphosphatase 3	protein-coding
HIF2vsBabe_peak_244	chr15	74907984	74907984	+	22.09806	NA	exon (NM_001130028, exon 1 of 13)	exon (NM_001130028, exon 1 of 13)	649	NM_001130028	1198	Hs.511790	NM_001292	ENSG00000179335	CLK3	PHCLK3|PHCLK3/152	CDC like kinase 3	protein-coding
HIF2vsBabe_peak_396	chr19	47466613	47466613	+	22.09806	NA	intron (NM_004491, intron 3 of 6)	intron (NM_004491, intron 3 of 6)	-56481	NM_002517	4861	Hs.79564	NM_002517	ENSG00000130751	NPAS1	MOP5|PASD5|bHLHe11	neuronal PAS domain protein 1	protein-coding
HIF2vsBabe_peak_781	chrX	48345927	48345927	+	22.09806	NA	Intergenic	Intergenic	11340	NM_012280	24140	Hs.23170	NM_012280	ENSG00000068438	FTSJ1	CDLIV|JM23|MRX44|MRX9|SPB1|TRMT7	FtsJ RNA 2'-O-methyltransferase 1	protein-coding
HIF2vsBabe_peak_258	chr16	639621	639621	+	22.09806	NA	promoter-TSS (NM_001172664)	promoter-TSS (NM_001172664)	-48	NM_001172664	57799	Hs.459630	NM_021168	ENSG00000197562	RAB40C	RARL|RASL8C	RAB40C, member RAS oncogene family	protein-coding
HIF2vsBabe_peak_584	chr4	111406104	111406104	+	22.09806	NA	intron (NM_001977, intron 1 of 19)	intron (NM_001977, intron 1 of 19)	8793	NM_001977	2028	Hs.435765	NM_001977	ENSG00000138792	ENPEP	APA|CD249|gp160	glutamyl aminopeptidase	protein-coding
HIF2vsBabe_peak_431	chr2	131149404	131149404	+	22.09806	NA	Intergenic	CpG	35775	NM_014369	26469	Hs.516390	NM_014369	ENSG00000072135	PTPN18	BDP1|PTP-HSCF	protein tyrosine phosphatase non-receptor type 18	protein-coding
HIF2vsBabe_peak_154	chr11	128392676	128392676	+	22.09806	NA	promoter-TSS (NM_001330451)	promoter-TSS (NM_001330451)	391	NR_106738	102466104		NR_106738	ENSG00000276176	MIR6090	hsa-mir-6090	microRNA 6090	ncRNA
HIF2vsBabe_peak_26	chr1	33502576	33502576	+	22.09806	NA	promoter-TSS (NR_134976)	promoter-TSS (NR_134976)	-64	NM_001319143	204	Hs.470907	NM_001625	ENSG00000004455	AK2	ADK2	adenylate kinase 2	protein-coding
HIF2vsBabe_peak_16	chr1	16678965	16678965	+	22.09806	NA	promoter-TSS (NM_018994)	promoter-TSS (NM_018994)	10	NM_018994	54455	Hs.522384	NM_018994	ENSG00000037637	FBXO42	Fbx42|JFK	F-box protein 42	protein-coding
HIF2vsBabe_peak_437	chr2	158325924	158325924	+	22.09806	NA	Intergenic	Intergenic	-25323	NM_004288	9595	Hs.270	NM_004288	ENSG00000115165	CYTIP	B3-1|CASP|CYBR|CYTHIP|HE|PSCDBP	cytohesin 1 interacting protein	protein-coding
HIF2vsBabe_peak_293	chr17	2303267	2303267	+	22.09806	NA	intron (NM_020310, intron 1 of 5)	CpG	1087	NM_020310	4335	Hs.626579	NM_020310	ENSG00000070444	MNT	MAD6|MXD6|ROX|bHLHd3	MAX network transcriptional repressor	protein-coding
HIF2vsBabe_peak_573	chr4	26320927	26320927	+	22.09806	NA	promoter-TSS (NM_005349)	promoter-TSS (NM_005349)	-405	NM_005349	3516	Hs.479396	NM_005349	ENSG00000168214	RBPJ	AOS3|CBF1|IGKJRB|IGKJRB1|KBF2|RBP-J|RBPJK|RBPSUH|SUH|csl	recombination signal binding protein for immunoglobulin kappa J region	protein-coding
HIF2vsBabe_peak_177	chr12	92987823	92987823	+	22.09806	NA	Intergenic	L2c|LINE|L2	-108796	NM_001037671	338809	Hs.326303	NM_001037671	ENSG00000187510	C12orf74	-	chromosome 12 open reading frame 74	protein-coding
HIF2vsBabe_peak_740	chr8	134394335	134394335	+	20.88602	NA	Intergenic	Intergenic	-84788	NM_006096	10397	Hs.372914	NM_006096	ENSG00000104419	NDRG1	CAP43|CMT4D|DRG-1|DRG1|GC4|HMSNL|NDR1|NMSL|PROXY1|RIT42|RTP|TARG1|TDD5	N-myc downstream regulated 1	protein-coding
HIF2vsBabe_peak_476	chr20	56964174	56964174	+	20.88602	NA	promoter-TSS (NM_001195677)	promoter-TSS (NM_001195677)	-1	NM_004738	9217	Hs.182625	NM_004738	ENSG00000124164	VAPB	ALS8|VAMP-B|VAP-B	VAMP associated protein B and C	protein-coding
HIF2vsBabe_peak_733	chr8	134049243	134049243	+	20.88602	NA	3' UTR (NM_001282965, exon 7 of 7)	3' UTR (NM_001282965, exon 7 of 7)	9583	NR_107002	102466865		NR_107002	ENSG00000276961	MIR7848	hsa-mir-7848	microRNA 7848	ncRNA
HIF2vsBabe_peak_174	chr12	71039736	71039736	+	20.88602	NA	intron (NR_073474, intron 9 of 10)	intron (NR_073474, intron 9 of 10)	-8527	NM_001109754	5787	Hs.201030	NM_002837	ENSG00000127329	PTPRB	HPTP-BETA|HPTPB|PTPB|R-PTP-BETA|VEPTP	protein tyrosine phosphatase receptor type B	protein-coding
HIF2vsBabe_peak_91	chr10	74020634	74020634	+	20.88602	NA	Intergenic	Intergenic	-13048	NM_019058	54541	Hs.744875	NM_019058	ENSG00000168209	DDIT4	Dig2|REDD-1|REDD1	DNA damage inducible transcript 4	protein-coding
HIF2vsBabe_peak_275	chr16	31017084	31017084	+	20.88602	NA	intron (NM_052874, intron 1 of 9)	MIR|SINE|MIR	4875	NM_052874	112755	Hs.542230	NM_052874	ENSG00000099365	STX1B	GEFSP9|STX1B1|STX1B2	syntaxin 1B	protein-coding
HIF2vsBabe_peak_483	chr21	35288171	35288171	+	20.88602	NA	promoter-TSS (NM_001697)	promoter-TSS (NM_001697)	-63	NM_001697	539	Hs.409140	NM_001697	ENSG00000241837	ATP5PO	ATP5O|ATPO|HMC08D05|OSCP	ATP synthase peripheral stalk subunit OSCP	protein-coding
HIF2vsBabe_peak_57	chr1	156186514	156186514	+	20.82159	NA	intron (NM_001199664, intron 1 of 4)	CpG	3735	NM_001199663	100527963	Hs.530479	NM_001199661	ENSG00000260238	PMF1-BGLAP	PMF-1|PMF1	PMF1-BGLAP readthrough	protein-coding
HIF2vsBabe_peak_689	chr7	105925712	105925712	+	19.68970	NA	promoter-TSS (NM_005746)	promoter-TSS (NM_005746)	-283	NM_005746	10135	Hs.489615	NM_005746	ENSG00000105835	NAMPT	1110035O14Rik|PBEF|PBEF1|VF|VISFATIN	nicotinamide phosphoribosyltransferase	protein-coding
HIF2vsBabe_peak_496	chr21	45720337	45720337	+	19.68970	NA	intron (NM_002626, intron 1 of 21)	CpG	401	NM_002626	5211	Hs.255093	NM_002626	ENSG00000141959	PFKL	ATP-PFK|PFK-B|PFK-L	phosphofructokinase, liver type	protein-coding
HIF2vsBabe_peak_281	chr16	71518178	71518178	+	19.68970	NA	intron (NM_006961, intron 2 of 5)	L2b|LINE|L2	5049	NM_006961	7567	Hs.660076	NM_006961	ENSG00000157429	ZNF19	KOX12	zinc finger protein 19	protein-coding
HIF2vsBabe_peak_538	chr3	64671227	64671227	+	19.68970	NA	intron (NR_038264, intron 1 of 5)	CpG	681	NR_038264	100507098	Hs.660881	NR_038264	ENSG00000241684	ADAMTS9-AS2	-	ADAMTS9 antisense RNA 2	ncRNA
HIF2vsBabe_peak_82	chr10	3758469	3758469	+	19.68970	NA	intron (NR_131187, intron 1 of 1)	intron (NR_131187, intron 1 of 1)	68932	NR_027653	1316	Hs.4055	NM_001300	ENSG00000067082	KLF6	BCD1|CBA1|COPEB|CPBP|GBF|PAC1|ST12|ZF9	Kruppel like factor 6	protein-coding
HIF2vsBabe_peak_118	chr11	3444219	3444219	+	19.68970	NA	Intergenic	CpG	-31074	NR_044999	10821	Hs.637689	NR_044999	ENSG00000189398	OR7E12P	HG1058|OR11-3|OR7E58P|OR7E79P|OR7E81P|OST021	olfactory receptor family 7 subfamily E member 12 pseudogene	pseudo
HIF2vsBabe_peak_294	chr17	2304746	2304746	+	19.68970	NA	promoter-TSS (NM_020310)	promoter-TSS (NM_020310)	-392	NM_020310	4335	Hs.626579	NM_020310	ENSG00000070444	MNT	MAD6|MXD6|ROX|bHLHd3	MAX network transcriptional repressor	protein-coding
HIF2vsBabe_peak_655	chr6	121871021	121871021	+	19.68970	NA	Intergenic	Intergenic	114229	NM_000165	2697	Hs.74471	NM_000165	ENSG00000152661	GJA1	AVSD3|CMDR|CX43|EKVP|EKVP3|GJAL|HLHS1|HSS|ODDD|PPKCA	gap junction protein alpha 1	protein-coding
HIF2vsBabe_peak_284	chr16	86611842	86611842	+	18.77386	NA	promoter-TSS (NM_005250)	promoter-TSS (NM_005250)	-273	NM_005250	2300	Hs.533830	NM_005250	ENSG00000176678	FOXL1	FKH6|FKHL11|FREAC7	forkhead box L1	protein-coding
HIF2vsBabe_peak_225	chr14	77370620	77370620	+	18.77386	NA	Intergenic	Intergenic	-55361	NR_133913	105370578	Hs.574184	NR_133913	ENSG00000258602	LINC01629	linc-KIAA1737-2	long intergenic non-protein coding RNA 1629	ncRNA
HIF2vsBabe_peak_568	chr4	2538105	2538105	+	18.50522	NA	promoter-TSS (NM_001366318)	promoter-TSS (NM_001366318)	-269	NM_001366318	8603	Hs.652364	NM_003704	ENSG00000125386	FAM193A	C4orf8|RES4-22	family with sequence similarity 193 member A	protein-coding
HIF2vsBabe_peak_448	chr2	219433150	219433150	+	18.50522	NA	promoter-TSS (NM_005444)	promoter-TSS (NM_005444)	-76	NM_020935	57695	Hs.166068	NM_020935	ENSG00000135913	USP37	-	ubiquitin specific peptidase 37	protein-coding
HIF2vsBabe_peak_428	chr2	127414952	127414952	+	18.50522	NA	intron (NM_016815, intron 1 of 2)	intron (NM_016815, intron 1 of 2)	1218	NM_002101	2995	Hs.59138	NM_002101	ENSG00000136732	GYPC	CD236|CD236R|GE|GE:GPC:GPD:GYPD|GPC|GPD|GYPD|PAS-2|PAS-2'	glycophorin C (Gerbich blood group)	protein-coding
HIF2vsBabe_peak_690	chr7	108166753	108166753	+	18.50522	NA	promoter-TSS (NM_001256008)	promoter-TSS (NM_001256008)	-174	NM_001256007	50640	Hs.617340	NM_015723	ENSG00000135241	PNPLA8	IPLA2-2|IPLA2G|MMLA|PNPLA-gamma|iPLA2gamma	patatin like phospholipase domain containing 8	protein-coding
HIF2vsBabe_peak_749	chr9	6757619	6757619	+	18.50522	NA	non-coding (NR_130707, exon 1 of 15)	non-coding (NR_130707, exon 1 of 15)	269	NM_001304340	23081	Hs.709425	NM_015061	ENSG00000107077	KDM4C	GASC1|JHDM3C|JMJD2C|TDRD14C	lysine demethylase 4C	protein-coding
HIF2vsBabe_peak_12	chr1	15068820	15068820	+	18.50522	NA	intron (NM_201628, intron 1 of 14)	L2b|LINE|L2	143607	NM_015209	23254	Hs.368823	NM_015209	ENSG00000189337	KAZN	KAZ	kazrin, periplakin interacting protein	protein-coding
HIF2vsBabe_peak_39	chr1	59762477	59762477	+	18.50522	NA	promoter-TSS (NM_001350796)	promoter-TSS (NM_001350796)	-8	NM_001350793	55277	Hs.444301	NM_018291	ENSG00000172456	FGGY	-	FGGY carbohydrate kinase domain containing	protein-coding
HIF2vsBabe_peak_717	chr8	27950525	27950525	+	18.50522	NA	promoter-TSS (NM_001284220)	promoter-TSS (NM_001284220)	-59	NM_001284225	55140	Hs.491336	NM_018091	ENSG00000134014	ELP3	KAT9	elongator acetyltransferase complex subunit 3	protein-coding
HIF2vsBabe_peak_327	chr17	78121049	78121049	+	18.50522	NA	promoter-TSS (NM_014740)	promoter-TSS (NM_014740)	-122	NM_014740	9775	Hs.389649	NM_014740	ENSG00000141543	EIF4A3	DDX48|Fal1|MUK34|NMP265|NUK34|RCPS|eIF-4A-III|eIF4A-III|eIF4AIII	eukaryotic translation initiation factor 4A3	protein-coding
HIF2vsBabe_peak_105	chr10	102133623	102133623	+	18.50522	NA	non-coding (NR_026762, exon 1 of 3)	non-coding (NR_026762, exon 1 of 3)	290	NR_026762	90271	Hs.628088	NR_026762	ENSG00000235823	OLMALINC	C10orf75|HI-LNC80|LINC00263|NCRNA00263|OLMALINCAS	oligodendrocyte maturation-associated long intergenic non-coding RNA	ncRNA
HIF2vsBabe_peak_506	chr22	31573642	31573642	+	18.50522	NA	intron (NR_024212, intron 1 of 5)	intron (NR_024212, intron 1 of 5)	17474	NR_024210	91445	Hs.517553	NM_152267	ENSG00000138942	RNF185	-	ring finger protein 185	protein-coding
HIF2vsBabe_peak_151	chr11	115812282	115812282	+	18.39303	NA	Intergenic	Intergenic	-181364	NR_034148	283143	Hs.130499	NR_034148		LINC00900	-	long intergenic non-protein coding RNA 900	ncRNA
HIF2vsBabe_peak_727	chr8	70556398	70556398	+	17.33557	NA	intron (NR_132437, intron 16 of 16)	intron (NR_132437, intron 16 of 16)	51263	NR_132437	23213	Hs.409602	NM_015170	ENSG00000137573	SULF1	SULF-1	sulfatase 1	protein-coding
HIF2vsBabe_peak_158	chr12	2749985	2749985	+	17.33557	NA	intron (NM_001129846, intron 30 of 45)	intron (NM_001129846, intron 30 of 45)	31401	NR_046579	100874235	Hs.667644	NR_046579	ENSG00000256271	CACNA1C-AS2	-	CACNA1C antisense RNA 2	ncRNA
HIF2vsBabe_peak_176	chr12	89769731	89769731	+	17.33557	NA	Intergenic	Intergenic	-23453	NM_022652	1848	Hs.298654	NM_001946	ENSG00000139318	DUSP6	HH19|MKP3|PYST1	dual specificity phosphatase 6	protein-coding
HIF2vsBabe_peak_665	chr7	22646962	22646962	+	17.33557	NA	Intergenic	Intergenic	44006	NR_038393	100506178	Hs.668122	NR_038393	ENSG00000232759	LOC100506178	-	uncharacterized LOC100506178	ncRNA
HIF2vsBabe_peak_423	chr2	98279346	98279346	+	17.33557	NA	intron (NM_005735, intron 1 of 10)	intron (NM_005735, intron 1 of 10)	1161	NM_005735	10120	Hs.98791	NM_005735	ENSG00000115073	ACTR1B	ARP1B|CTRN2|PC3	actin related protein 1B	protein-coding
HIF2vsBabe_peak_673	chr7	55254089	55254089	+	17.33557	NA	intron (NR_047551, intron 1 of 1)	intron (NR_047551, intron 1 of 1)	2553	NR_047551	100507500	Hs.720489	NR_047551	ENSG00000224057	EGFR-AS1	-	EGFR antisense RNA 1	ncRNA
HIF2vsBabe_peak_598	chr5	34586169	34586169	+	17.33557	NA	Intergenic	Intergenic	-70264	NM_001145522	26064	Hs.431400	NM_015577	ENSG00000039560	RAI14	NORPEG|RAI13	retinoic acid induced 14	protein-coding
HIF2vsBabe_peak_706	chr8	22455220	22455220	+	17.33557	NA	3' UTR (NM_176871, exon 10 of 10)	3' UTR (NM_176871, exon 10 of 10)	-1892	NM_001013842	541565	Hs.743508	NM_173686	ENSG00000241852	C8orf58	-	chromosome 8 open reading frame 58	protein-coding
HIF2vsBabe_peak_27	chr1	43424654	43424654	+	17.33557	NA	promoter-TSS (NR_033967)	promoter-TSS (NR_033967)	-66	NR_033967	440584	Hs.260928	NR_033967	ENSG00000227533	SLC2A1-AS1	-	SLC2A1 antisense RNA 1	ncRNA
HIF2vsBabe_peak_47	chr1	97849954	97849954	+	17.33557	NA	intron (NM_000110, intron 14 of 22)	L2a|LINE|L2	288475	NR_046590	100873932	Hs.682651	NR_046590	ENSG00000232878	DPYD-AS1	-	DPYD antisense RNA 1	ncRNA
HIF2vsBabe_peak_1	chr1	763026	763026	+	17.33557	NA	promoter-TSS (NR_024321)	promoter-TSS (NR_024321)	55	NR_047524	643837	Hs.133183	NR_015368	ENSG00000228794	LINC01128	-	long intergenic non-protein coding RNA 1128	ncRNA
HIF2vsBabe_peak_270	chr16	29280447	29280447	+	17.31055	NA	Intergenic	Intergenic	-33161	NR_002939	440352	Hs.658149	NR_002939		SNX29P2	RUNDC2C	sorting nexin 29 pseudogene 2	pseudo
HIF2vsBabe_peak_426	chr2	118845852	118845852	+	17.21218	NA	promoter-TSS (NM_016133)	promoter-TSS (NM_016133)	-142	NM_001321331	51141	Hs.7089	NM_016133	ENSG00000125629	INSIG2	INSIG-2	insulin induced gene 2	protein-coding
HIF2vsBabe_peak_486	chr21	36260471	36260471	+	16.48804	NA	5' UTR (NM_001122607, exon 1 of 5)	5' UTR (NM_001122607, exon 1 of 5)	525	NM_001001890	861	Hs.149261	NM_001754	ENSG00000159216	RUNX1	AML1|AML1-EVI-1|AMLCR1|CBF2alpha|CBFA2|EVI-1|PEBP2aB|PEBP2alpha	RUNX family transcription factor 1	protein-coding
HIF2vsBabe_peak_709	chr8	23202849	23202849	+	16.48804	NA	intron (NM_002318, intron 3 of 13)	intron (NM_002318, intron 3 of 13)	9128	NR_038323	100507156	Hs.661130	NR_038323	ENSG00000253837	LOC100507156	-	uncharacterized LOC100507156	ncRNA
HIF2vsBabe_peak_636	chr6	14706785	14706785	+	16.45809	NA	Intergenic	Intergenic	-421100	NR_108096	102216342	Hs.563409	NR_108096	ENSG00000226673	LINC01108	LncRNA-ES1	long intergenic non-protein coding RNA 1108	ncRNA
HIF2vsBabe_peak_359	chr19	4713817	4713817	+	16.45809	NA	intron (NM_139159, intron 4 of 21)	intron (NM_139159, intron 4 of 21)	10037	NM_001365987	91039	Hs.515081	NM_139159	ENSG00000142002	DPP9	DP9|DPLP9|DPP IX|DPRP-2|DPRP2	dipeptidyl peptidase 9	protein-coding
HIF2vsBabe_peak_660	chr6	158185833	158185833	+	16.26601	NA	Intergenic	Intergenic	-58445	NM_016224	51429	Hs.191213	NM_016224	ENSG00000130340	SNX9	SDP1|SH3PX1|SH3PXD3A|WISP	sorting nexin 9	protein-coding
HIF2vsBabe_peak_604	chr5	102091838	102091838	+	16.18256	NA	intron (NM_001364584, intron 1 of 25)	intron (NM_001364584, intron 1 of 25)	829	NM_001364590	5066	Hs.369430	NM_000919	ENSG00000145730	PAM	PAL|PHM	peptidylglycine alpha-amidating monooxygenase	protein-coding
HIF2vsBabe_peak_399	chr19	48246782	48246782	+	16.18256	NA	TTS (NM_014601)	TTS (NM_014601)	-2021	NM_015710	29997	Hs.421907	NM_015710	ENSG00000105373	NOP53	GLTSCR2|PICT-1|PICT1	NOP53 ribosome biogenesis factor	protein-coding
HIF2vsBabe_peak_678	chr7	73588537	73588537	+	16.18256	NA	promoter-TSS (NM_022170)	promoter-TSS (NM_022170)	-149	NM_022170	7458	Hs.520943	NM_022170	ENSG00000106682	EIF4H	WBSCR1|WSCR1|eIF-4H	eukaryotic translation initiation factor 4H	protein-coding
HIF2vsBabe_peak_754	chr9	79186849	79186849	+	16.18256	NA	Intergenic	LSU-rRNA_Hsa|rRNA|rRNA	71300	NM_001097636	2650	Hs.521568	NM_001490	ENSG00000187210	GCNT1	C2GNT|C2GNT-L|C2GNT1|G6NT|NACGT2|NAGCT2	glucosaminyl (N-acetyl) transferase 1	protein-coding
HIF2vsBabe_peak_462	chr20	19861290	19861290	+	16.18256	NA	Intergenic	AluJb|SINE|Alu	-5875	NM_001242581	54453	Hs.472270	NM_018993	ENSG00000132669	RIN2	MACS|RASSF4	Ras and Rab interactor 2	protein-coding
HIF2vsBabe_peak_546	chr3	124537942	124537942	+	16.18256	NA	intron (NM_001354766, intron 7 of 13)	intron (NM_001354766, intron 7 of 13)	68270	NM_002213	3693	Hs.13155	NM_002213	ENSG00000082781	ITGB5	-	integrin subunit beta 5	protein-coding
HIF2vsBabe_peak_713	chr8	25337209	25337209	+	16.18256	NA	intron (NM_001317906, intron 6 of 13)	intron (NM_001317906, intron 6 of 13)	20460	NM_152562	157313	Hs.33366	NM_152562	ENSG00000184661	CDCA2	PPP1R81|Repo-Man	cell division cycle associated 2	protein-coding
HIF2vsBabe_peak_252	chr15	85458436	85458436	+	16.18256	NA	intron (NM_004213, intron 9 of 18)	intron (NM_004213, intron 9 of 18)	30543	NM_201651	9154	Hs.459187	NM_004213	ENSG00000156222	SLC28A1	CNT1|HCNT1	solute carrier family 28 member 1	protein-coding
HIF2vsBabe_peak_737	chr8	134332922	134332922	+	16.18256	NA	Intergenic	Intergenic	-23375	NM_006096	10397	Hs.372914	NM_006096	ENSG00000104419	NDRG1	CAP43|CMT4D|DRG-1|DRG1|GC4|HMSNL|NDR1|NMSL|PROXY1|RIT42|RTP|TARG1|TDD5	N-myc downstream regulated 1	protein-coding
HIF2vsBabe_peak_315	chr17	46715405	46715405	+	16.18256	NA	Intergenic	Intergenic	-5484	NR_029582	406972		NR_029582	ENSG00000210741	MIR196A1	MIRN196-1|MIRN196A1|mir-196a-1	microRNA 196a-1	ncRNA
HIF2vsBabe_peak_441	chr2	202864084	202864084	+	16.18256	NA	Intergenic	Intergenic	-35226	NM_003507	8324	Hs.173859	NM_003507	ENSG00000155760	FZD7	FzE3	frizzled class receptor 7	protein-coding
HIF2vsBabe_peak_304	chr17	8077115	8077115	+	16.18256	NA	promoter-TSS (NR_033294)	promoter-TSS (NR_033294)	-209	NR_033294	727676		NR_033294	ENSG00000200463	SNORD118	LCC|U8	small nucleolar RNA, C/D box 118	snoRNA
HIF2vsBabe_peak_348	chr18	72618379	72618379	+	16.18256	NA	intron (NM_001146189, intron 6 of 6)	intron (NM_001146189, intron 6 of 6)	275460	NM_001146190	55628	Hs.536490	NM_017757	ENSG00000215421	ZNF407	-	zinc finger protein 407	protein-coding
HIF2vsBabe_peak_489	chr21	40212076	40212076	+	16.18256	NA	Intergenic	Intergenic	-17387	NR_109926	101928398	Hs.122403	NR_109926		LOC101928398	-	uncharacterized LOC101928398	ncRNA
HIF2vsBabe_peak_380	chr19	36545186	36545186	+	16.18256	NA	promoter-TSS (NM_173636)	promoter-TSS (NM_173636)	1	NM_152658	199745	Hs.350209	NM_152658	ENSG00000161277	THAP8	-	THAP domain containing 8	protein-coding
HIF2vsBabe_peak_475	chr20	48203949	48203949	+	16.18256	NA	Intergenic	Intergenic	-19275	NM_000961	5740	Hs.302085	NM_000961	ENSG00000124212	PTGIS	CYP8|CYP8A1|PGIS|PTGI	prostaglandin I2 synthase	protein-coding
HIF2vsBabe_peak_313	chr17	45727047	45727047	+	15.52812	NA	promoter-TSS (NM_002265)	promoter-TSS (NM_002265)	-238	NM_002265	3837	Hs.532793	NM_002265	ENSG00000108424	KPNB1	IMB1|IPO1|IPOB|Impnb|NTF97	karyopherin subunit beta 1	protein-coding
HIF2vsBabe_peak_213	chr14	50329690	50329690	+	15.37201	NA	promoter-TSS (NR_027260)	promoter-TSS (NR_027260)	-123	NR_027260	378706		NR_027260	ENSG00000274012	RN7SL2	7L1C|7L30.1|7SL1c|RNSRP2	RNA component of signal recognition particle 7SL2	scRNA
HIF2vsBabe_peak_311	chr17	44271386	44271386	+	15.37201	NA	intron (NR_034172, intron 1 of 1)	CpG	447	NR_034172	644246	Hs.644600	NR_034172	ENSG00000214401	KANSL1-AS1	-	KANSL1 antisense RNA 1	ncRNA
HIF2vsBabe_peak_285	chr16	88272720	88272720	+	15.26152	NA	Intergenic	Intergenic	44833	NR_110944	101928880	Hs.634835	NR_110944	ENSG00000260420	LINC02182	LA16c-444G7.2	long intergenic non-protein coding RNA 2182	ncRNA
HIF2vsBabe_peak_633	chr6	2988881	2988881	+	15.17047	NA	intron (NR_026856, intron 1 of 2)	CpG	680	NR_026856	401232	Hs.720158	NM_207495		LINC01011	-	long intergenic non-protein coding RNA 1011	ncRNA
HIF2vsBabe_peak_371	chr19	10828440	10828440	+	15.04837	NA	promoter-TSS (NM_004945)	promoter-TSS (NM_004945)	-289	NM_001005361	1785	Hs.211463	NM_004945	ENSG00000079805	DNM2	CMT2M|CMTDI1|CMTDIB|DI-CMTB|DYN2|DYNII|LCCS5	dynamin 2	protein-coding
HIF2vsBabe_peak_326	chr17	75351298	75351298	+	15.04837	NA	intron (NM_006640, intron 1 of 10)	intron (NM_006640, intron 1 of 10)	-18121	NM_001113493	10801	Hs.440932	NM_006640	ENSG00000184640	SEPTIN9	AF17q25|MSF|MSF1|NAPB|PNUTL4|SEPT9|SINT1|SeptD1	septin 9	protein-coding
HIF2vsBabe_peak_511	chr22	41347807	41347807	+	15.04837	NA	intron (NM_014248, intron 1 of 4)	(GGGTG)n|Simple_repeat|Simple_repeat	425	NM_014248	9978	Hs.474949	NM_014248	ENSG00000100387	RBX1	BA554C12.1|RNF75|ROC1	ring-box 1	protein-coding
HIF2vsBabe_peak_87	chr10	38691735	38691735	+	15.04837	NA	non-coding (NR_027269, exon 1 of 4)	non-coding (NR_027269, exon 1 of 4)	120	NR_027269	285961	Hs.406568	NR_027269		SEPTIN7P9	CDC10L|SEPT7L|SEPT7P9|bA291L22.2	septin 7 pseudogene 9	pseudo
HIF2vsBabe_peak_185	chr12	122503040	122503040	+	15.04837	NA	intron (NR_135044, intron 2 of 3)	intron (NR_135044, intron 2 of 3)	1844	NR_135044	100506691	Hs.536336	NR_135044	ENSG00000256546	LOC100506691	-	uncharacterized LOC100506691	ncRNA
HIF2vsBabe_peak_231	chr15	22904443	22904443	+	15.04837	NA	intron (NM_001324125, intron 1 of 27)	intron (NM_001324125, intron 1 of 27)	11743	NM_001324126	23191	Hs.26704	NM_014608	ENSG00000273749	CYFIP1	P140SRA-1|SHYC|SRA-1|SRA1	cytoplasmic FMR1 interacting protein 1	protein-coding
HIF2vsBabe_peak_159	chr12	2921998	2921998	+	15.04837	NA	promoter-TSS (NR_146317)	promoter-TSS (NR_146317)	92	NR_146317	283440	Hs.448720	NR_033958	ENSG00000256150	ITFG2-AS1	-	ITFG2 antisense RNA 1	ncRNA
HIF2vsBabe_peak_738	chr8	134368937	134368937	+	15.04837	NA	Intergenic	L2b|LINE|L2	-59390	NM_006096	10397	Hs.372914	NM_006096	ENSG00000104419	NDRG1	CAP43|CMT4D|DRG-1|DRG1|GC4|HMSNL|NDR1|NMSL|PROXY1|RIT42|RTP|TARG1|TDD5	N-myc downstream regulated 1	protein-coding
HIF2vsBabe_peak_168	chr12	50135186	50135186	+	15.04837	NA	promoter-TSS (NM_003217)	promoter-TSS (NM_003217)	-154	NM_003217	7009	Hs.743965	NM_003217	ENSG00000139644	TMBIM6	BAXI1|BI-1|TEGT	transmembrane BAX inhibitor motif containing 6	protein-coding
HIF2vsBabe_peak_254	chr15	94806662	94806662	+	15.04837	NA	Intergenic	MER82|DNA|TcMar-Tigger	-34768	NM_018349	55784	Hs.33368	NM_018349	ENSG00000140563	MCTP2	-	multiple C2 and transmembrane domain containing 2	protein-coding
HIF2vsBabe_peak_334	chr17	80416445	80416445	+	15.04837	NA	promoter-TSS (NM_012336)	promoter-TSS (NM_012336)	-95	NM_031968	26502	Hs.256526	NM_012336	ENSG00000141562	NARF	IOP2	nuclear prelamin A recognition factor	protein-coding
HIF2vsBabe_peak_205	chr14	23770735	23770735	+	15.04837	NA	exon (NM_001276318, exon 2 of 5)	exon (NM_001276318, exon 2 of 5)	1333	NM_001276318	90673	Hs.601513	NM_001276318	ENSG00000235194	PPP1R3E	-	protein phosphatase 1 regulatory subunit 3E	protein-coding
HIF2vsBabe_peak_390	chr19	42773188	42773188	+	15.04837	NA	intron (NM_001304815, intron 1 of 20)	CpG	499	NM_001304815	23152	Hs.388236	NM_015125	ENSG00000079432	CIC	MRD45	capicua transcriptional repressor	protein-coding
HIF2vsBabe_peak_77	chr1	231557993	231557993	+	15.04837	NA	5' UTR (NM_022051, exon 1 of 5)	5' UTR (NM_022051, exon 1 of 5)	2797	NM_022051	54583	Hs.444450	NM_022051	ENSG00000135766	EGLN1	C1orf12|ECYT3|HALAH|HIF-PH2|HIFPH2|HPH-2|HPH2|PHD2|SM20|ZMYND6	egl-9 family hypoxia inducible factor 1	protein-coding
HIF2vsBabe_peak_494	chr21	44782499	44782499	+	15.04837	NA	promoter-TSS (NR_131902)	promoter-TSS (NR_131902)	-270	NR_131902	101928399	Hs.517319	NR_131902	ENSG00000237989	LINC01679	TCONS_00029157	long intergenic non-protein coding RNA 1679	ncRNA
HIF2vsBabe_peak_89	chr10	70661088	70661088	+	15.04837	NA	promoter-TSS (NM_024045)	promoter-TSS (NM_024045)	17	NM_024045	79009	Hs.522984	NM_024045	ENSG00000107625	DDX50	GU2|GUB|RH-II/GuB|mcdrh	DExD-box helicase 50	protein-coding
HIF2vsBabe_peak_274	chr16	30205596	30205596	+	14.82424	NA	promoter-TSS (NM_001039182).2	promoter-TSS (NM_001039182).2	31	NM_001320579	552900	Hs.444600	NM_001031827	ENSG00000183336	BOLA2	BOLA2A|BOLA2B|My016	bolA family member 2	protein-coding
HIF2vsBabe_peak_610	chr5	131599831	131599831	+	14.19000	NA	intron (NM_001131027, intron 2 of 5)	intron (NM_001131027, intron 2 of 5)	6442	NM_003687	8572	Hs.424312	NM_003687	ENSG00000131435	PDLIM4	RIL	PDZ and LIM domain 4	protein-coding
HIF2vsBabe_peak_128	chr11	18417700	18417700	+	14.13957	NA	promoter-TSS (NM_001165414)	promoter-TSS (NM_001165414)	-113	NM_001165414	3939	Hs.2795	NM_005566	ENSG00000134333	LDHA	GSD11|HEL-S-133P|LDHM|PIG19	lactate dehydrogenase A	protein-coding
HIF2vsBabe_peak_593	chr5	153569	153569	+	14.02972	NA	intron (NM_052909, intron 7 of 19)	L1MEf|LINE|L1	-38041	NM_001080478	389257	Hs.103142	NM_001080478	ENSG00000185028	LRRC14B	-	leucine rich repeat containing 14B	protein-coding
HIF2vsBabe_peak_433	chr2	133036721	133036721	+	13.96929	NA	Intergenic	LSU-rRNA_Hsa|rRNA|rRNA	-21115	NR_152415	554226	Hs.380689	NM_001358416	ENSG00000163046	ANKRD30BL	ANKRD30BP3|NCRNA00164	ankyrin repeat domain 30B like	protein-coding
HIF2vsBabe_peak_63	chr1	228327861	228327861	+	13.96929	NA	promoter-TSS (NM_001159390)	promoter-TSS (NM_001159390)	-68	NM_001159390	2987	Hs.376933	NM_000858	ENSG00000143774	GUK1	GMK	guanylate kinase 1	protein-coding
HIF2vsBabe_peak_53	chr1	153518142	153518142	+	13.93590	NA	promoter-TSS (NR_125947)	promoter-TSS (NR_125947)	-76	NR_125947	101928034	Hs.711397	NR_125947		LOC101928034	-	uncharacterized LOC101928034	ncRNA
HIF2vsBabe_peak_761	chr9	101984487	101984487	+	13.93590	NA	promoter-TSS (NM_033087)	promoter-TSS (NM_033087)	-77	NM_006808	10952	Hs.191887	NM_006808	ENSG00000106803	SEC61B	-	SEC61 translocon beta subunit	protein-coding
HIF2vsBabe_peak_517	chr3	11179043	11179043	+	13.93590	NA	5' UTR (NM_001098213, exon 1 of 2)	5' UTR (NM_001098213, exon 1 of 2)	119	NM_001098213	3269	Hs.1570	NM_000861	ENSG00000196639	HRH1	H1-R|H1R|HH1R|hisH1	histamine receptor H1	protein-coding
HIF2vsBabe_peak_80	chr10	977841	977841	+	13.93590	NA	promoter-TSS (NM_001351277)	promoter-TSS (NM_001351277)	-196	NM_015155	23185	Hs.159069	NM_015155	ENSG00000107929	LARP4B	KIAA0217|LARP5	La ribonucleoprotein domain family member 4B	protein-coding
HIF2vsBabe_peak_21	chr1	20737854	20737854	+	13.93590	NA	intron (NR_033887, intron 1 of 11)	intron (NR_033887, intron 1 of 11)	17433	NR_033887	339505	Hs.633269	NR_033887		LINC01141	-	long intergenic non-protein coding RNA 1141	ncRNA
HIF2vsBabe_peak_580	chr4	71705749	71705749	+	13.93590	NA	promoter-TSS (NM_002092)	promoter-TSS (NM_002092)	-142	NM_002092	2926	Hs.309763	NM_002092	ENSG00000132463	GRSF1	-	G-rich RNA sequence binding factor 1	protein-coding
HIF2vsBabe_peak_716	chr8	26308857	26308857	+	13.93590	NA	Intergenic	Intergenic	60928	NM_001330491	665	Hs.131226	NM_004331	ENSG00000104765	BNIP3L	BNIP3a|NIX	BCL2 interacting protein 3 like	protein-coding
HIF2vsBabe_peak_199	chr13	111367882	111367882	+	13.93590	NA	promoter-TSS (NM_001267728)	promoter-TSS (NM_001267728)	98	NM_001267728	3621	Hs.46700	NM_005537	ENSG00000153487	ING1	p24ING1c|p33|p33ING1|p33ING1b|p47|p47ING1a	inhibitor of growth family member 1	protein-coding
HIF2vsBabe_peak_200	chr13	114065233	114065233	+	13.93590	NA	intron (NM_001304433, intron 1 of 1)	intron (NM_001304433, intron 1 of 1)	3475	NM_001304433	101928841	Hs.646609	NM_001003399		LOC101928841	-	collagen alpha-1(II) chain-like	protein-coding
HIF2vsBabe_peak_587	chr4	139936893	139936893	+	13.93590	NA	promoter-TSS (NM_012118)	promoter-TSS (NM_012118)	-42	NM_012118	25819	Hs.639842	NM_012118	ENSG00000151014	NOCT	CCR4L|CCRN4L|Ccr4c|NOC	nocturnin	protein-coding
HIF2vsBabe_peak_578	chr4	56214926	56214926	+	13.93590	NA	intron (NM_024592, intron 1 of 4)	MIR|SINE|MIR	2517	NM_024592	79644	Hs.39311	NM_024592	ENSG00000128039	SRD5A3	CDG1P|CDG1Q|KRIZI|SRD5A2L|SRD5A2L1	steroid 5 alpha-reductase 3	protein-coding
HIF2vsBabe_peak_171	chr12	54822711	54822711	+	13.93590	NA	intron (NR_120487, intron 3 of 3)	intron (NR_120487, intron 3 of 3)	9142	NR_120488	102724050	Hs.670941	NR_120486	ENSG00000258137	LOC102724050	-	uncharacterized LOC102724050	ncRNA
HIF2vsBabe_peak_670	chr7	50889429	50889429	+	13.93590	NA	Intergenic	Intergenic	-28279	NM_001371008
HIF2vsBabe_peak_79	chr1	244998566	244998566	+	13.19707	NA	promoter-TSS (NM_001312872)	promoter-TSS (NM_001312872)	-42	NM_001312871	116228	Hs.411490	NM_198076	ENSG00000203667	COX20	FAM36A	cytochrome c oxidase assembly factor COX20	protein-coding
HIF2vsBabe_peak_630	chr5	179159691	179159691	+	13.12351	NA	promoter-TSS (NM_014757)	promoter-TSS (NM_014757)	-132	NM_014757	9794	Hs.631951	NM_014757	ENSG00000161021	MAML1	Mam-1|Mam1	mastermind like transcriptional coactivator 1	protein-coding
HIF2vsBabe_peak_400	chr19	49496813	49496813	+	12.83954	NA	promoter-TSS (NM_002103)	promoter-TSS (NM_002103)	108	NM_001321191	10856	Hs.515846	NM_006666	ENSG00000183207	RUVBL2	CGI-46|ECP-51|ECP51|INO80J|REPTIN|RVB2|TAP54-beta|TIH2|TIP48|TIP49B	RuvB like AAA ATPase 2	protein-coding
HIF2vsBabe_peak_320	chr17	58469694	58469694	+	12.83954	NA	promoter-TSS (NM_032582)	promoter-TSS (NM_032582)	-200	NM_032582	84669	Hs.132868	NM_032582	ENSG00000170832	USP32	NY-REN-60|USP10	ubiquitin specific peptidase 32	protein-coding
HIF2vsBabe_peak_422	chr2	88927641	88927641	+	12.83954	NA	promoter-TSS (NM_004836)	promoter-TSS (NM_004836)	294	NR_135540	101928403	Hs.434326	NR_135540	ENSG00000234028	EIF2AK3-DT	-	EIF2AK3 divergent transcript	ncRNA
HIF2vsBabe_peak_443	chr2	208031081	208031081	+	12.83954	NA	promoter-TSS (NR_073108)	promoter-TSS (NR_073108)	-43	NR_106999	102465835		NR_106999	ENSG00000277590	MIR7845	hsa-mir-7845	microRNA 7845	ncRNA
HIF2vsBabe_peak_452	chr2	220363226	220363226	+	12.83954	NA	promoter-TSS (NM_013335)	promoter-TSS (NM_013335)	-387	NM_013335	29926	Hs.27059	NM_013335	ENSG00000144591	GMPPA	AAMR	GDP-mannose pyrophosphorylase A	protein-coding
HIF2vsBabe_peak_698	chr7	155578581	155578581	+	12.83954	NA	Intergenic	L1MB3|LINE|L1	23185	NR_132318	6469	Hs.164537	NM_000193	ENSG00000164690	SHH	HHG1|HLP3|HPE3|MCOPCB5|SMMCI|ShhNC|TPT|TPTPS	sonic hedgehog signaling molecule	protein-coding
HIF2vsBabe_peak_413	chr2	33334125	33334125	+	12.83954	NA	intron (NM_206943, intron 3 of 33)	intron (NM_206943, intron 3 of 33)	-25539	NM_001166264	4052	Hs.619315	NM_000627	ENSG00000049323	LTBP1	-	latent transforming growth factor beta binding protein 1	protein-coding
HIF2vsBabe_peak_120	chr11	9781491	9781491	+	12.83954	NA	promoter-TSS (NR_033972)	promoter-TSS (NR_033972)	-411	NR_033972	440028	Hs.677541	NR_033972	ENSG00000245522	LINC02709	-	long intergenic non-protein coding RNA 2709	ncRNA
HIF2vsBabe_peak_744	chr8	145448037	145448037	+	12.83954	NA	Intergenic	CpG	10152	NM_016458	51236	Hs.300224	NM_016458	ENSG00000235173	HGH1	BRP16|BRP16L|C8orf30A|C8orf30B|FAM203A|FAM203B	HGH1 homolog	protein-coding
HIF2vsBabe_peak_389	chr19	42724081	42724081	+	12.83954	NA	promoter-TSS (NM_001314033)	promoter-TSS (NM_001314033)	205	NR_073047	162989	Hs.515432	NM_133328	ENSG00000160570	DEDD2	FLAME-3|FLAME3	death effector domain containing 2	protein-coding
HIF2vsBabe_peak_223	chr14	74847039	74847039	+	12.83954	NA	Intergenic	Tigger3c|DNA|TcMar-Tigger	31865	NM_018228	55237	Hs.578167	NM_018228	ENSG00000133980	VRTN	C14orf115|vertnin	vertebrae development associated	protein-coding
HIF2vsBabe_peak_585	chr4	120221826	120221826	+	12.83954	NA	promoter-TSS (NM_001001701)	promoter-TSS (NM_001001701)	-26	NM_001001701	401152	Hs.173705	NM_001001701	ENSG00000164096	C4orf3	ALN|HCVFTP1	chromosome 4 open reading frame 3	protein-coding
HIF2vsBabe_peak_282	chr16	85429348	85429348	+	12.83954	NA	Intergenic	Intergenic	-89417	NR_049816	100847022		NR_049816	ENSG00000266307	MIR5093	-	microRNA 5093	ncRNA
HIF2vsBabe_peak_651	chr6	82707295	82707295	+	12.83954	NA	intron (NR_149135, intron 3 of 3)	intron (NR_149135, intron 3 of 3)	-59157	NR_149134	102724168	Hs.485841	NR_149134		LINC02542	-	long intergenic non-protein coding RNA 2542	ncRNA
HIF2vsBabe_peak_758	chr9	92042703	92042703	+	12.83954	NA	intron (NM_006378, intron 2 of 17)	intron (NM_006378, intron 2 of 17)	52102	NM_001142287	10507	Hs.494406	NM_006378	ENSG00000187764	SEMA4D	C9orf164|CD100|COLL4|M-sema-G|SEMAJ|coll-4	semaphorin 4D	protein-coding
HIF2vsBabe_peak_395	chr19	46171057	46171057	+	12.83954	NA	promoter-TSS (NM_000164)	promoter-TSS (NM_000164)	-422	NM_001308418	2696	Hs.251412	NM_000164	ENSG00000010310	GIPR	PGQTL2	gastric inhibitory polypeptide receptor	protein-coding
HIF2vsBabe_peak_78	chr1	235116709	235116709	+	12.83954	NA	Intergenic	Intergenic	-16963	NR_125945	101927851	Hs.520684	NR_125945	ENSG00000238005	LOC101927851	-	uncharacterized LOC101927851	ncRNA
HIF2vsBabe_peak_106	chr10	102792698	102792698	+	12.83954	NA	intron (NR_157572, intron 2 of 11)	intron (NR_157572, intron 2 of 11)	1702	NM_030971	81855	Hs.283844	NM_030971	ENSG00000107819	SFXN3	BA108L7.2|SFX3|SLC56A3	sideroflexin 3	protein-coding
HIF2vsBabe_peak_182	chr12	115593732	115593732	+	12.83954	NA	Intergenic	MER21C|LTR|ERVL	-471752	NM_005996	6926	Hs.744016	NM_005996	ENSG00000135111	TBX3	TBX3-ISO|UMS|XHL	T-box transcription factor 3	protein-coding
HIF2vsBabe_peak_495	chr21	45148585	45148585	+	12.83954	NA	intron (NM_003681, intron 1 of 10)	CpG	9575	NM_003681	8566	Hs.284491	NM_003681	ENSG00000160209	PDXK	C21orf124|C21orf97|HEL-S-1a|PKH|PNK|PRED79	pyridoxal kinase	protein-coding
HIF2vsBabe_peak_251	chr15	85176833	85176833	+	12.83954	NA	intron (NR_003654, intron 1 of 3)	CpG	2142	NR_004859	54581	Hs.658114	NM_022050		SCAND2P	SCAND2	SCAN domain containing 2 pseudogene	pseudo
HIF2vsBabe_peak_114	chr10	126772267	126772267	+	12.83954	NA	intron (NM_001321013, intron 1 of 9)	AluJb|SINE|Alu	-50828	NR_036178	100423041		NR_036178	ENSG00000264572	MIR4296	-	microRNA 4296	ncRNA
HIF2vsBabe_peak_134	chr11	60640788	60640788	+	12.83954	NA	intron (NM_207341, intron 7 of 11)	intron (NM_207341, intron 7 of 11)	5773	NM_207341	22917	Hs.172130	NM_207341	ENSG00000149506	ZP1	HEL163|OOMD|OOMD1	zona pellucida glycoprotein 1	protein-coding
HIF2vsBabe_peak_278	chr16	33964033	33964033	+	12.64969	NA	Intergenic	SSU-rRNA_Hsa|rRNA|rRNA	-2012	NR_162093	113218496		NR_162093		MIR9901	-	microRNA 9901	ncRNA
HIF2vsBabe_peak_370	chr19	10444233	10444233	+	12.13709	NA	promoter-TSS (NM_133452)	promoter-TSS (NM_133452)	-28	NM_001366174	125950	Hs.744952	NM_133452	ENSG00000161847	RAVER1	-	ribonucleoprotein, PTB binding 1	protein-coding
HIF2vsBabe_peak_45	chr1	95193751	95193751	+	12.13709	NA	intron (NR_160784, intron 1 of 3)	LTR33|LTR|ERVL	17705	NR_039620	100616321		NR_039620	ENSG00000263526	MIR378G	-	microRNA 378g	ncRNA
HIF2vsBabe_peak_277	chr16	33963270	33963270	+	12.05628	NA	Intergenic	SSU-rRNA_Hsa|rRNA|rRNA	-2775	NR_162093	113218496		NR_162093		MIR9901	-	microRNA 9901	ncRNA
HIF2vsBabe_peak_383	chr19	40476959	40476959	+	11.93166	NA	promoter-TSS (NM_153001)	promoter-TSS (NM_153001)	47	NM_153001	5704	Hs.211594	NM_006503	ENSG00000013275	PSMC4	MIP224|RPT3|S6|TBP-7|TBP7	proteasome 26S subunit, ATPase 4	protein-coding
HIF2vsBabe_peak_32	chr1	46969350	46969350	+	11.76362	NA	intron (NM_172225, intron 2 of 5)	intron (NM_172225, intron 2 of 5)	-3321	NM_147192	127343	Hs.375623	NM_147192	ENSG00000197587	DMBX1	MBX|OTX3|PAXB	diencephalon/mesencephalon homeobox 1	protein-coding
HIF2vsBabe_peak_84	chr10	6244695	6244695	+	11.76362	NA	promoter-TSS (NM_001363545)	promoter-TSS (NM_001363545)	-200	NM_001363545	5209	Hs.195471	NM_004566	ENSG00000170525	PFKFB3	IPFK2|PFK2|iPFK-2	6-phosphofructo-2-kinase/fructose-2,6-biphosphatase 3	protein-coding
HIF2vsBabe_peak_28	chr1	43429349	43429349	+	11.76362	NA	intron (NR_033967, intron 1 of 3)	intron (NR_033967, intron 1 of 3)	4629	NR_033967	440584	Hs.260928	NR_033967	ENSG00000227533	SLC2A1-AS1	-	SLC2A1 antisense RNA 1	ncRNA
HIF2vsBabe_peak_55	chr1	155243246	155243246	+	11.76362	NA	promoter-TSS (NM_001363704)	promoter-TSS (NM_001363704)	49	NM_001294338	1196	Hs.73986	NM_001291	ENSG00000176444	CLK2	-	CDC like kinase 2	protein-coding
HIF2vsBabe_peak_308	chr17	36442641	36442641	+	11.76362	NA	Intergenic	Intergenic	-10348	NM_001278279	84311	Hs.537279	NM_032351	ENSG00000278845	MRPL45	L45mt|MRP-L45	mitochondrial ribosomal protein L45	protein-coding
HIF2vsBabe_peak_784	chrX	52987949	52987949	+	11.76362	NA	promoter-TSS (NM_001321178)	promoter-TSS (NM_001321178)	121	NM_001321183	727866	Hs.6451	NM_001099684	ENSG00000179304	FAM156B	TMEM29B	family with sequence similarity 156 member B	protein-coding
HIF2vsBabe_peak_183	chr12	120672783	120672783	+	11.76362	NA	intron (NM_001080855, intron 1 of 11)	intron (NM_001080855, intron 1 of 11)	15183	NM_025157	5829	Hs.446336	NM_002859	ENSG00000089159	PXN	-	paxillin	protein-coding
HIF2vsBabe_peak_710	chr8	23213774	23213774	+	11.76362	NA	intron (NM_002318, intron 3 of 13)	L3|LINE|CR1	20053	NR_038323	100507156	Hs.661130	NR_038323	ENSG00000253837	LOC100507156	-	uncharacterized LOC100507156	ncRNA
HIF2vsBabe_peak_321	chr17	66308886	66308886	+	11.76362	NA	intron (NM_001352904, intron 2 of 12)	intron (NM_001352904, intron 2 of 12)	20610	NM_001352902	22901	Hs.437249	NM_014960	ENSG00000141337	ARSG	USH4	arylsulfatase G	protein-coding
HIF2vsBabe_peak_534	chr3	51533731	51533731	+	11.76362	NA	intron (NM_001349169, intron 1 of 24)	CpG	287	NM_001171904	9730	Hs.716623	NM_014703	ENSG00000145041	DCAF1	RIP|VPRBP	DDB1 and CUL4 associated factor 1	protein-coding
HIF2vsBabe_peak_588	chr4	166281477	166281477	+	11.76362	NA	Intergenic	MER6A|DNA|TcMar-Tigger	-18683	NM_001873	1363	Hs.75360	NM_001873	ENSG00000109472	CPE	CPH	carboxypeptidase E	protein-coding
HIF2vsBabe_peak_635	chr6	14229118	14229118	+	11.76362	NA	Intergenic	Intergenic	56567	NR_108097	102216342	Hs.563409	NR_108096	ENSG00000226673	LINC01108	LncRNA-ES1	long intergenic non-protein coding RNA 1108	ncRNA
HIF2vsBabe_peak_628	chr5	172756331	172756331	+	11.76362	NA	5' UTR (NM_003714, exon 1 of 4)	5' UTR (NM_003714, exon 1 of 4)	175	NM_003714	8614	Hs.233160	NM_003714	ENSG00000113739	STC2	STC-2|STCRP	stanniocalcin 2	protein-coding
HIF2vsBabe_peak_449	chr2	220083643	220083643	+	11.76362	NA	promoter-TSS (NM_005689)	promoter-TSS (NM_005689)	37	NM_001349828	10058	Hs.107911	NM_005689	ENSG00000115657	ABCB6	ABC|LAN|MTABC3|PRP|umat	ATP binding cassette subfamily B member 6 (Langereis blood group)	protein-coding
HIF2vsBabe_peak_702	chr8	182253	182253	+	11.76362	NA	promoter-TSS (NM_001287399)	promoter-TSS (NM_001287399)	53	NM_001287399	169270	Hs.591388	NM_173539	ENSG00000172748	ZNF596	-	zinc finger protein 596	protein-coding
HIF2vsBabe_peak_555	chr3	150481024	150481024	+	11.76362	NA	promoter-TSS (NM_005067)	promoter-TSS (NM_005067)	-68	NM_005067	6478	Hs.477959	NM_005067	ENSG00000181788	SIAH2	hSiah2	siah E3 ubiquitin protein ligase 2	protein-coding
HIF2vsBabe_peak_743	chr8	145202840	145202840	+	11.76362	NA	promoter-TSS (NM_032450)	promoter-TSS (NM_032450)	-79	NM_001099280	727957	Hs.443139	NM_032450	ENSG00000179832	MROH1	HEATR7A	maestro heat like repeat family member 1	protein-coding
HIF2vsBabe_peak_741	chr8	135844697	135844697	+	11.76362	NA	Intergenic	CpG	-5615	NR_126028	552853	Hs.575612	NR_126028	ENSG00000253433	NCRNA00250	C8orf24	non-protein coding RNA 250	ncRNA
HIF2vsBabe_peak_9	chr1	9127610	9127610	+	11.76362	NA	intron (NM_001135585, intron 1 of 4)	MIRc|SINE|MIR	2084	NM_001328621	6518	Hs.530003	NM_003039	ENSG00000142583	SLC2A5	GLUT-5|GLUT5	solute carrier family 2 member 5	protein-coding
HIF2vsBabe_peak_461	chr20	11697245	11697245	+	11.76362	NA	Intergenic	Intergenic	154118	NR_110635	728450	Hs.560990	NR_110635	ENSG00000228422	LINC00687	C20orf61|dJ1012F16.1	long intergenic non-protein coding RNA 687	ncRNA
HIF2vsBabe_peak_700	chr7	158611388	158611388	+	11.76362	NA	intron (NM_001367773, intron 1 of 22)	intron (NM_001367773, intron 1 of 22)	10812	NM_020728	57488	Hs.490795	NM_020728	ENSG00000117868	ESYT2	CHR2SYT|E-Syt2|FAM62B	extended synaptotagmin 2	protein-coding
HIF2vsBabe_peak_60	chr1	193091017	193091017	+	11.76362	NA	promoter-TSS (NM_024529)	promoter-TSS (NM_024529)	-71	NM_024529	79577	Hs.378996	NM_024529	ENSG00000134371	CDC73	C1orf28|FIHP|HPTJT|HRPT1|HRPT2|HYX	cell division cycle 73	protein-coding
HIF2vsBabe_peak_553	chr3	145881485	145881485	+	11.76362	NA	Intergenic	Intergenic	-2203	NM_000935	5352	Hs.477866	NM_000935	ENSG00000152952	PLOD2	BRKS2|LH2|TLH	procollagen-lysine,2-oxoglutarate 5-dioxygenase 2	protein-coding
HIF2vsBabe_peak_342	chr18	20248450	20248450	+	11.76362	NA	Intergenic	MIRb|SINE|MIR	118350	NR_110782	101927571	Hs.335020	NR_110782	ENSG00000266850	LOC101927571	-	uncharacterized LOC101927571	ncRNA
HIF2vsBabe_peak_119	chr11	5706374	5706374	+	11.76362	NA	promoter-TSS (NM_033092)	promoter-TSS (NM_033092)	-70	NM_033092	85363	Hs.125300	NM_033034	ENSG00000132256	TRIM5	RNF88|TRIM5alpha	tripartite motif containing 5	protein-coding
HIF2vsBabe_peak_432	chr2	133012295	133012295	+	11.17799	NA	intron (NR_027020, intron 1 of 4)	SSU-rRNA_Hsa|rRNA|rRNA	2358	NR_031608	100313824		NR_031608	ENSG00000221288	MIR663B	MIRN663B|mir-663b	microRNA 663b	ncRNA
HIF2vsBabe_peak_14	chr1	16275968	16275968	+	11.12339	NA	intron (NM_001287603, intron 2 of 15)	intron (NM_001287603, intron 2 of 15)	26659	NM_003443	7709	Hs.433764	NM_003443	ENSG00000116809	ZBTB17	MIZ-1|ZNF151|ZNF60|pHZ-67	zinc finger and BTB domain containing 17	protein-coding
HIF2vsBabe_peak_140	chr11	65679304	65679304	+	11.09508	NA	Intergenic	Intergenic	7229	NM_031450	83638	Hs.433573	NM_031450	ENSG00000175573	C11orf68	BLES03|P5326	chromosome 11 open reading frame 68	protein-coding
HIF2vsBabe_peak_693	chr7	140016305	140016305	+	11.09508	NA	Intergenic	Intergenic	82025	NM_001363375	84255	Hs.446021	NM_032295	ENSG00000157800	SLC37A3	-	solute carrier family 37 member 3	protein-coding
HIF2vsBabe_peak_35	chr1	54411684	54411684	+	11.07370	NA	promoter-TSS (NR_133633)	promoter-TSS (NR_133633)	-188	NR_133633	51668	Hs.525462	NM_016126	ENSG00000081870	HSPB11	C1orf41|HSPCO34|IFT25|PP25	heat shock protein family B (small) member 11	protein-coding
HIF2vsBabe_peak_728	chr8	74480586	74480586	+	10.70554	NA	intron (NM_001164384, intron 10 of 10)	AluJo|SINE|Alu	148277	NR_038406	100128126	Hs.679921	NR_038406	ENSG00000253302	STAU2-AS1	-	STAU2 antisense RNA 1	ncRNA
HIF2vsBabe_peak_592	chr4	186347175	186347175	+	10.70554	NA	promoter-TSS (NM_018359)	promoter-TSS (NM_018359)	-36	NR_144317	55325	Hs.713548	NM_018359	ENSG00000109775	UFSP2	BHD|C4orf20|SEMDDR	UFM1 specific peptidase 2	protein-coding
HIF2vsBabe_peak_192	chr13	25875682	25875682	+	10.70554	NA	promoter-TSS (NM_001008564)	promoter-TSS (NM_001008564)	-81	NM_001008564	9818	Hs.507537	NM_014089	ENSG00000139496	NUP58	NUP45|NUPL1|PRO2463	nucleoporin 58	protein-coding
HIF2vsBabe_peak_356	chr19	2163893	2163893	+	10.70554	NA	promoter-TSS (NM_032482)	promoter-TSS (NM_032482)	-39	NM_032482	84444	Hs.713641	NM_032482	ENSG00000104885	DOT1L	DOT1|KMT4	DOT1 like histone lysine methyltransferase	protein-coding
HIF2vsBabe_peak_193	chr13	29106764	29106764	+	10.70554	NA	Intergenic	CpG	-37499	NM_001159920	2321	Hs.594454	NM_002019	ENSG00000102755	FLT1	FLT|FLT-1|VEGFR-1|VEGFR1	fms related tyrosine kinase 1	protein-coding
HIF2vsBabe_peak_215	chr14	50467534	50467534	+	10.70554	NA	non-coding (NR_126500, exon 3 of 3)	non-coding (NR_126500, exon 3 of 3)	5703	NR_126496	283551	Hs.292580	NM_001012706	ENSG00000214900	LINC01588	C14orf182	long intergenic non-protein coding RNA 1588	ncRNA
HIF2vsBabe_peak_607	chr5	125264456	125264456	+	10.70554	NA	Intergenic	LTR71A|LTR|ERV1	-250814	NR_105042	102546228	Hs.582529	NR_105042	ENSG00000248107	LINC02039	-	long intergenic non-protein coding RNA 2039	ncRNA
HIF2vsBabe_peak_209	chr14	34505039	34505039	+	10.70554	NA	Intergenic	Intergenic	-84759	NM_001308103	112399	Hs.135507	NM_022073	ENSG00000129521	EGLN3	HIFP4H3|HIFPH3|PHD3	egl-9 family hypoxia inducible factor 3	protein-coding
HIF2vsBabe_peak_339	chr18	12288019	12288019	+	10.70554	NA	Intergenic	Intergenic	-19649	NM_001303524	84617	Hs.193491	NM_032525	ENSG00000176014	TUBB6	FPVEPD|HsT1601|TUBB-5	tubulin beta 6 class V	protein-coding
HIF2vsBabe_peak_736	chr8	134315502	134315502	+	10.70554	NA	Intergenic	Intergenic	-5955	NM_006096	10397	Hs.372914	NM_006096	ENSG00000104419	NDRG1	CAP43|CMT4D|DRG-1|DRG1|GC4|HMSNL|NDR1|NMSL|PROXY1|RIT42|RTP|TARG1|TDD5	N-myc downstream regulated 1	protein-coding
HIF2vsBabe_peak_169	chr12	54776914	54776914	+	10.70554	NA	intron (NM_001290002, intron 3 of 8)	AluSg|SINE|Alu	1603	NM_015481	25946	Hs.505653	NM_015481	ENSG00000161642	ZNF385A	HZF|RZF|ZFP385|ZNF385	zinc finger protein 385A	protein-coding
HIF2vsBabe_peak_333	chr17	80256058	80256058	+	10.70554	NA	Intergenic	Intergenic	-5368	NR_135639	101929511	Hs.147682	NR_135639	ENSG00000265692	LINC01970	-	long intergenic non-protein coding RNA 1970	ncRNA
HIF2vsBabe_peak_772	chr9	133808328	133808328	+	10.70554	NA	intron (NM_032843, intron 1 of 6)	intron (NM_032843, intron 1 of 6)	6127	NM_001145106	84929	Hs.133205	NM_032843	ENSG00000130720	FIBCD1	-	fibrinogen C domain containing 1	protein-coding
HIF2vsBabe_peak_10	chr1	9160877	9160877	+	10.70554	NA	3' UTR (NM_024980, exon 4 of 4)	3' UTR (NM_024980, exon 4 of 4)	28284	NM_024980	80045	Hs.632367	NM_024980	ENSG00000180758	GPR157	-	G protein-coupled receptor 157	protein-coding
HIF2vsBabe_peak_579	chr4	57302538	57302538	+	10.70554	NA	promoter-TSS (NM_002703)	promoter-TSS (NM_002703)	112	NM_001079525	10606	Hs.518774	NM_006452	ENSG00000128050	PAICS	ADE2|ADE2H1|AIRC|PAIS	phosphoribosylaminoimidazole carboxylase and phosphoribosylaminoimidazolesuccinocarboxamide synthase	protein-coding
HIF2vsBabe_peak_75	chr1	228917313	228917313	+	10.70554	NA	Intergenic	Intergenic	46087	NM_021205	58480	Hs.647774	NM_021205	ENSG00000116574	RHOU	ARHU|CDC42L1|G28K|WRCH1|hG28K	ras homolog family member U	protein-coding
HIF2vsBabe_peak_589	chr4	174255752	174255752	+	10.70554	NA	promoter-TSS (NM_001130689)	promoter-TSS (NM_001130689)	-243	NM_002129	3148	Hs.434953	NM_002129	ENSG00000164104	HMGB2	HMG2	high mobility group box 2	protein-coding
HIF2vsBabe_peak_640	chr6	30781154	30781154	+	10.70554	NA	non-coding (NR_130726, exon 2 of 2)	non-coding (NR_130726, exon 2 of 2)	17282	NR_130726	401247		NR_130726	ENSG00000214894	LINC00243	C6orf214|NCRNA00243	long intergenic non-protein coding RNA 243	ncRNA
HIF2vsBabe_peak_97	chr10	76970186	76970186	+	10.70554	NA	intron (NM_001184823, intron 1 of 9)	CpG	274	NM_001324090	7417	Hs.355927	NM_003375	ENSG00000165637	VDAC2	POR	voltage dependent anion channel 2	protein-coding
HIF2vsBabe_peak_617	chr5	149520606	149520606	+	10.70554	NA	intron (NM_001355017, intron 1 of 22)	intron (NM_001355017, intron 1 of 22)	14802	NR_149150	5159	Hs.509067	NM_002609	ENSG00000113721	PDGFRB	CD140B|IBGC4|IMF1|JTK12|KOGS|PDGFR|PDGFR-1|PDGFR1|PENTT	platelet derived growth factor receptor beta	protein-coding
HIF2vsBabe_peak_768	chr9	127703401	127703401	+	10.70554	NA	promoter-TSS (NM_002077)	promoter-TSS (NM_002077)	-39	NM_002077	2800	Hs.59504	NM_002077	ENSG00000136935	GOLGA1	golgin-97	golgin A1	protein-coding
HIF2vsBabe_peak_153	chr11	126033168	126033168	+	10.70554	NA	Intergenic	Intergenic	48377	NM_001363516	84881	Hs.150458	NM_032795	ENSG00000165526	RPUSD4	-	RNA pseudouridine synthase D4	protein-coding
HIF2vsBabe_peak_103	chr10	99182957	99182957	+	10.70554	NA	intron (NR_157582, intron 1 of 1)	intron (NR_157582, intron 1 of 1)	2857	NR_157582	644215		NR_157582		LOC644215	-	uncharacterized LOC644215	ncRNA
HIF2vsBabe_peak_156	chr11	133907081	133907081	+	10.70554	NA	intron (NR_027276, intron 1 of 2)	CpG	4914	NR_027276	100128239	Hs.423734	NR_027276	ENSG00000204241	LINC02731	-	long intergenic non-protein coding RNA 2731	ncRNA
HIF2vsBabe_peak_358	chr19	2627708	2627708	+	10.70554	NA	intron (NM_052847, intron 2 of 4)	intron (NM_052847, intron 2 of 4)	-3005	NR_107004	102465838		NR_107004	ENSG00000277904	MIR7850	hsa-mir-7850	microRNA 7850	ncRNA
HIF2vsBabe_peak_723	chr8	38385733	38385733	+	10.70554	NA	intron (NM_207412, intron 1 of 2)	intron (NM_207412, intron 1 of 2)	447	NM_207412	389649	Hs.546586	NM_207412	ENSG00000196166	C8orf86	-	chromosome 8 open reading frame 86	protein-coding
HIF2vsBabe_peak_146	chr11	74654310	74654310	+	10.70554	NA	intron (NM_001270380, intron 2 of 14)	intron (NM_001270380, intron 2 of 14)	5826	NM_001270381	143570	Hs.370145	NM_182969	ENSG00000166435	XRRA1	-	X-ray radiation resistance associated 1	protein-coding
HIF2vsBabe_peak_664	chr7	2001685	2001685	+	10.70554	NA	intron (NM_001304523, intron 14 of 17)	THE1A|LTR|ERVL-MaLR	-21478	NM_001304525	8379	Hs.654838	NM_003550	ENSG00000002822	MAD1L1	MAD1|PIG9|TP53I9|TXBP181	mitotic arrest deficient 1 like 1	protein-coding
HIF2vsBabe_peak_54	chr1	155057433	155057433	+	10.70554	NA	intron (NM_004952, intron 1 of 4)	CpG	6120	NM_004952	1944	Hs.516656	NM_004952	ENSG00000143590	EFNA3	EFL2|EPLG3|Ehk1-L|LERK3	ephrin A3	protein-coding
HIF2vsBabe_peak_267	chr16	18496209	18496209	+	10.41667	NA	promoter-TSS (NR_146331)	promoter-TSS (NR_146331)	-81	NR_036141	100422870		NR_036141	ENSG00000265537	MIR3180-1	-	microRNA 3180-1	ncRNA
HIF2vsBabe_peak_4	chr1	8021728	8021728	+	10.29815	NA	promoter-TSS (NM_001123377)	promoter-TSS (NM_001123377)	14	NM_001123377	11315	Hs.419640	NM_007262	ENSG00000116288	PARK7	DJ-1|DJ1|GATD2|HEL-S-67p	Parkinsonism associated deglycase	protein-coding
HIF2vsBabe_peak_661	chr6	159066005	159066005	+	10.18233	NA	promoter-TSS (NM_001291602)	promoter-TSS (NM_001291602)	-230	NM_001291602	6993	Hs.445999	NM_006519	ENSG00000146425	DYNLT1	CW-1|TCTEL1|tctex-1	dynein light chain Tctex-type 1	protein-coding
HIF2vsBabe_peak_672	chr7	55200547	55200547	+	10.18233	NA	intron (NM_001346900, intron 1 of 27)	intron (NM_001346900, intron 1 of 27)	23015	NM_001346900	1956	Hs.488293	NM_005228	ENSG00000146648	EGFR	ERBB|ERBB1|HER1|NISBD2|PIG61|mENA	epidermal growth factor receptor	protein-coding
HIF2vsBabe_peak_173	chr12	57481746	57481746	+	9.83641	NA	Intergenic	CpG	-1151	NM_001330305	4665	Hs.159223	NM_005967	ENSG00000166886	NAB2	MADER	NGFI-A binding protein 2	protein-coding
HIF2vsBabe_peak_180	chr12	115122460	115122460	+	9.67459	NA	promoter-TSS (NM_005996)	promoter-TSS (NM_005996)	-480	NM_005996	6926	Hs.744016	NM_005996	ENSG00000135111	TBX3	TBX3-ISO|UMS|XHL	T-box transcription factor 3	protein-coding
HIF2vsBabe_peak_638	chr6	30034833	30034833	+	9.67459	NA	promoter-TSS (NM_021959).3	promoter-TSS (NM_021959).3	-142	NM_021959	6992	Hs.82887	NM_021959	ENSG00000204619	PPP1R11	CFAP255|HCG-V|HCGV|IPP3|TCTE5|TCTEX5	protein phosphatase 1 regulatory inhibitor subunit 11	protein-coding
HIF2vsBabe_peak_133	chr11	57434983	57434983	+	9.67459	NA	promoter-TSS (NM_015457)	promoter-TSS (NM_015457)	-603	NM_015457	25921	Hs.27239	NM_015457	ENSG00000156599	ZDHHC5	DHHC5|ZNF375	zinc finger DHHC-type containing 5	protein-coding
HIF2vsBabe_peak_224	chr14	75726099	75726099	+	9.67459	NA	Intergenic	Intergenic	-19432	NM_005252	2353	Hs.25647	NM_005252	ENSG00000170345	FOS	AP-1|C-FOS|p55	Fos proto-oncogene, AP-1 transcription factor subunit	protein-coding
HIF2vsBabe_peak_779	chrX	16133015	16133015	+	9.67459	NA	Intergenic	MIR|SINE|MIR	-8673	NM_005314	2925	Hs.567282	NM_005314	ENSG00000126010	GRPR	BB2|BB2R	gastrin releasing peptide receptor	protein-coding
HIF2vsBabe_peak_266	chr16	15005098	15005098	+	9.67459	NA	promoter-TSS (NR_036141)	promoter-TSS (NR_036141)	17	NR_036142	100422956		NR_036142	ENSG00000265373	MIR3180-2	mir-3180-2	microRNA 3180-2	ncRNA
HIF2vsBabe_peak_86	chr10	14188683	14188683	+	9.67459	NA	intron (NR_134578, intron 2 of 3)	intron (NR_134578, intron 2 of 3)	72400	NR_120638	101928453	Hs.650212	NR_120638		LOC101928453	-	uncharacterized LOC101928453	ncRNA
HIF2vsBabe_peak_618	chr5	149522588	149522588	+	9.67459	NA	intron (NM_001355017, intron 1 of 22)	MER44D|DNA|TcMar-Tigger	12820	NR_149150	5159	Hs.509067	NM_002609	ENSG00000113721	PDGFRB	CD140B|IBGC4|IMF1|JTK12|KOGS|PDGFR|PDGFR-1|PDGFR1|PENTT	platelet derived growth factor receptor beta	protein-coding
HIF2vsBabe_peak_319	chr17	54673941	54673941	+	9.67459	NA	TTS (NM_005450)	TTS (NM_005450)	2881	NM_005450	9241	Hs.248201	NM_005450	ENSG00000183691	NOG	SYM1|SYNS1|SYNS1A	noggin	protein-coding
HIF2vsBabe_peak_792	chrY	7211004	7211004	+	9.67459	NA	intron (NR_028062, intron 4 of 7)	intron (NR_028062, intron 4 of 7)	68991	NR_028062	5616	Hs.584730	NM_002760	ENSG00000099725	PRKY	PRKXP3|PRKYP	protein kinase Y-linked (pseudogene)	pseudo
HIF2vsBabe_peak_626	chr5	169261349	169261349	+	9.67459	NA	intron (NR_156756, intron 26 of 52)	HAL1|LINE|L1	146150	NM_001129891	100131897	Hs.721917	NM_001129891	ENSG00000204767	INSYN2B	C5orf57|FAM196B	inhibitory synaptic factor family member 2B	protein-coding
HIF2vsBabe_peak_519	chr3	12989984	12989984	+	9.67459	NA	intron (NM_001134382, intron 1 of 14)	intron (NM_001134382, intron 1 of 14)	19246	NM_014869	9922	Hs.475506	NM_014869	ENSG00000144711	IQSEC1	ARF-GEP100|ARFGEP100|BRAG2|GEP100	IQ motif and Sec7 domain 1	protein-coding
HIF2vsBabe_peak_482	chr21	30631250	30631250	+	9.67459	NA	intron (NR_027072, intron 1 of 1)	intron (NR_027072, intron 1 of 1)	-39993	NM_001186	571	Hs.154276	NM_001186	ENSG00000156273	BACH1	BACH-1|BTBD24	BTB domain and CNC homolog 1	protein-coding
HIF2vsBabe_peak_767	chr9	127072105	127072105	+	9.67459	NA	intron (NM_014397, intron 2 of 9)	intron (NM_014397, intron 2 of 9)	17406	NM_001166169	10783	Hs.197071	NM_014397	ENSG00000119408	NEK6	SID6-1512	NIMA related kinase 6	protein-coding
HIF2vsBabe_peak_539	chr3	66107234	66107234	+	9.67459	NA	Intergenic	Intergenic	-12051	NM_173471	115286	Hs.379386	NM_173471	ENSG00000144741	SLC25A26	COXPD28|SAMC	solute carrier family 25 member 26	protein-coding
HIF2vsBabe_peak_415	chr2	36825145	36825145	+	9.67459	NA	exon (NM_005102, exon 1 of 8)	exon (NM_005102, exon 1 of 8)	166	NM_001042548	9637	Hs.258563	NM_005102	ENSG00000171055	FEZ2	HUM3CL	fasciculation and elongation protein zeta 2	protein-coding
HIF2vsBabe_peak_207	chr14	25580560	25580560	+	9.67459	NA	Intergenic	Intergenic	-61057	NM_001351941	29091	Hs.508958	NM_014178	ENSG00000168952	STXBP6	HSPC156|amisyn	syntaxin binding protein 6	protein-coding
HIF2vsBabe_peak_242	chr15	72521096	72521096	+	9.67459	NA	intron (NM_001206798, intron 1 of 10)	intron (NM_001206798, intron 1 of 10)	1156	NM_001206799	5315	Hs.534770	NM_002654	ENSG00000067225	PKM	CTHBP|HEL-S-30|OIP3|PK3|PKM2|TCB|THBP1	pyruvate kinase M1/2	protein-coding
HIF2vsBabe_peak_510	chr22	39715533	39715533	+	9.67459	NA	promoter-TSS (NM_000967)	promoter-TSS (NM_000967)	95	NM_001033853	6122	Hs.119598	NM_000967	ENSG00000100316	RPL3	ASC-1|L3|TARBP-B	ribosomal protein L3	protein-coding
HIF2vsBabe_peak_536	chr3	54790630	54790630	+	9.67459	NA	intron (NM_018398, intron 12 of 37)	intron (NM_018398, intron 12 of 37)	-116746	NR_027122	790952	Hs.720658	NR_027122	ENSG00000265992	ESRG	HESRG	embryonic stem cell related	ncRNA
HIF2vsBabe_peak_467	chr20	34043087	34043087	+	9.67459	NA	promoter-TSS (NM_007186)	promoter-TSS (NM_007186)	-332	NM_007186	11190	Hs.443976	NM_007186	ENSG00000126001	CEP250	C-NAP1|CEP2|CNAP1|CRDHL2	centrosomal protein 250	protein-coding
HIF2vsBabe_peak_759	chr9	93955623	93955623	+	9.67459	NA	Intergenic	CpG	74279	NR_135306	100129347	Hs.522287	NR_135306	ENSG00000229694	LINC00484	C9orf73	long intergenic non-protein coding RNA 484	ncRNA
HIF2vsBabe_peak_649	chr6	53516790	53516790	+	9.67459	NA	exon (NM_001003760, exon 3 of 3)	exon (NM_001003760, exon 3 of 3)	13764	NM_001003760	401265	Hs.131064	NM_001003760	ENSG00000124743	KLHL31	BKLHD6|KBTBD1|KLHL|bA345L23.2	kelch like family member 31	protein-coding
HIF2vsBabe_peak_520	chr3	14444021	14444021	+	9.67459	NA	promoter-TSS (NM_001134368)	promoter-TSS (NM_001134368)	-55	NM_003043	6533	Hs.529488	NM_003043	ENSG00000131389	SLC6A6	TAUT	solute carrier family 6 member 6	protein-coding
HIF2vsBabe_peak_233	chr15	44038769	44038769	+	9.67459	NA	promoter-TSS (NR_002318)	promoter-TSS (NR_002318)	133	NM_005313	2923	Hs.591095	NM_005313	ENSG00000167004	PDIA3	ER60|ERp57|ERp60|ERp61|GRP57|GRP58|HEL-S-269|HEL-S-93n|HsT17083|P58|PI-PLC	protein disulfide isomerase family A member 3	protein-coding
HIF2vsBabe_peak_696	chr7	152160961	152160961	+	9.67459	NA	promoter-TSS (NR_027387)	promoter-TSS (NR_027387)	-248	NR_027387	100128822	Hs.647112	NR_027387	ENSG00000261455	LINC01003	-	long intergenic non-protein coding RNA 1003	ncRNA
HIF2vsBabe_peak_674	chr7	66057303	66057303	+	9.67459	NA	promoter-TSS (NR_111973)	promoter-TSS (NR_111973)	91	NR_111972	493754	Hs.732409	NR_002933	ENSG00000229180	GS1-124K5.11	-	RAB guanine nucleotide exchange factor 1 pseudogene	pseudo
HIF2vsBabe_peak_612	chr5	132202555	132202555	+	9.67459	NA	promoter-TSS (NM_001288826)	promoter-TSS (NM_001288826)	21	NM_001288824	2661	Hs.25022	NM_005260	ENSG00000164404	GDF9	POF14	growth differentiation factor 9	protein-coding
HIF2vsBabe_peak_160	chr12	5198098	5198098	+	9.67459	NA	Intergenic	Intergenic	45053	NM_002234	3741	Hs.150208	NM_002234	ENSG00000130037	KCNA5	ATFB7|HCK1|HK2|HPCN1|KV1.5|PCN1	potassium voltage-gated channel subfamily A member 5	protein-coding
HIF2vsBabe_peak_719	chr8	28244019	28244019	+	9.67459	NA	promoter-TSS (NM_018660)	promoter-TSS (NM_018660)	-42	NM_018660	55893	Hs.435535	NM_018660	ENSG00000186918	ZNF395	HDBP-2|HDBP2|HDRF-2|PBF|PRF-1|PRF1|Si-1-8-14	zinc finger protein 395	protein-coding
HIF2vsBabe_peak_152	chr11	123430979	123430979	+	9.67459	NA	promoter-TSS (NM_001286564)	promoter-TSS (NM_001286564)	9	NM_001286564	57476	Hs.144725	NM_020716	ENSG00000023171	GRAMD1B	LINC01059	GRAM domain containing 1B	protein-coding
HIF2vsBabe_peak_322	chr17	66380370	66380370	+	9.67459	NA	intron (NM_001352904, intron 8 of 12)	intron (NM_001352904, intron 8 of 12)	-29394	NM_001278433	5573	Hs.280342	NM_002734	ENSG00000108946	PRKAR1A	ACRDYS1|ADOHR|CAR|CNC|CNC1|PKR1|PPNAD1|PRKAR1|TSE1	protein kinase cAMP-dependent type I regulatory subunit alpha	protein-coding
HIF2vsBabe_peak_353	chr19	1265925	1265925	+	9.24464	NA	Intergenic	CpG	-3342	NM_001280	1153	Hs.618145	NM_001280	ENSG00000099622	CIRBP	CIRP	cold inducible RNA binding protein	protein-coding
HIF2vsBabe_peak_762	chr9	102582273	102582273	+	9.24464	NA	promoter-TSS (NR_109802)	promoter-TSS (NR_109802)	-102	NR_109802	101928438	Hs.637767	NR_109802	ENSG00000237461	LOC101928438	-	uncharacterized LOC101928438	ncRNA
HIF2vsBabe_peak_477	chr20	60663628	60663628	+	9.08342	NA	Intergenic	Tigger3b|DNA|TcMar-Tigger	-22762	NM_003185	6874	Hs.18857	NM_003185	ENSG00000130699	TAF4	TAF2C|TAF2C1|TAF4A|TAFII130|TAFII135	TATA-box binding protein associated factor 4	protein-coding
HIF2vsBabe_peak_434	chr2	133038656	133038656	+	8.86195	NA	Intergenic	LSU-rRNA_Hsa|rRNA|rRNA	-23050	NR_152415	554226	Hs.380689	NM_001358416	ENSG00000163046	ANKRD30BL	ANKRD30BP3|NCRNA00164	ankyrin repeat domain 30B like	protein-coding
HIF2vsBabe_peak_675	chr7	72349980	72349980	+	8.66681	NA	promoter-TSS (NM_001367610)	promoter-TSS (NM_001367610)	52	NM_001257190	9883	Hs.655217	NM_172020	ENSG00000196313	POM121	P145|POM121A	POM121 transmembrane nucleoporin	protein-coding
HIF2vsBabe_peak_704	chr8	18998968	18998968	+	8.66681	NA	Intergenic	Intergenic	104064	NR_038919	100128993	Hs.697742	NR_038919		LOC100128993	-	uncharacterized LOC100128993	ncRNA
HIF2vsBabe_peak_216	chr14	51411267	51411267	+	8.66681	NA	promoter-TSS (NM_001163940)	promoter-TSS (NM_001163940)	-66	NM_002863	5836	Hs.282417	NM_002863	ENSG00000100504	PYGL	GSD6	glycogen phosphorylase L	protein-coding
HIF2vsBabe_peak_344	chr18	23317812	23317812	+	8.66681	NA	Intergenic	Intergenic	352765	NM_001007559	6760	Hs.129261	NM_005637	ENSG00000141380	SS18	SSXT|SYT	SS18 subunit of BAF chromatin remodeling complex	protein-coding
HIF2vsBabe_peak_197	chr13	110492879	110492879	+	8.66681	NA	Intergenic	Intergenic	-53949	NM_003749	8660	Hs.442344	NM_003749	ENSG00000185950	IRS2	IRS-2	insulin receptor substrate 2	protein-coding
HIF2vsBabe_peak_44	chr1	95175715	95175715	+	8.66681	NA	intron (NR_160784, intron 1 of 3)	intron (NR_160784, intron 1 of 3)	35741	NR_039620	100616321		NR_039620	ENSG00000263526	MIR378G	-	microRNA 378g	ncRNA
HIF2vsBabe_peak_186	chr12	124907911	124907911	+	8.66681	NA	intron (NM_001206654, intron 13 of 47)	intron (NM_001206654, intron 13 of 47)	-86123	NR_106940	102466204		NR_106940	ENSG00000275967	MIR6880	hsa-mir-6880	microRNA 6880	ncRNA
HIF2vsBabe_peak_571	chr4	6670271	6670271	+	8.66681	NA	Intergenic	Intergenic	5337	NR_134664	105374366	Hs.438950	NR_134664	ENSG00000251580	LINC02482	-	long intergenic non-protein coding RNA 2482	ncRNA
HIF2vsBabe_peak_542	chr3	81810470	81810470	+	8.66681	NA	intron (NM_000158, intron 1 of 15)	CpG	326	NM_000158	2632	Hs.436062	NM_000158	ENSG00000114480	GBE1	APBD|GBE|GSD4	1,4-alpha-glucan branching enzyme 1	protein-coding
HIF2vsBabe_peak_450	chr2	220094459	220094459	+	8.66681	NA	promoter-TSS (NM_001042410)	promoter-TSS (NM_001042410)	-69	NM_001282792	55139	Hs.437647	NM_018089	ENSG00000163516	ANKZF1	Vms1|ZNF744	ankyrin repeat and zinc finger peptidyl tRNA hydrolase 1	protein-coding
HIF2vsBabe_peak_130	chr11	37526770	37526770	+	8.66681	NA	Intergenic	Intergenic	-433381	NR_135110	105376633	Hs.135690	NR_135110	ENSG00000254516	LINC02760	-	long intergenic non-protein coding RNA 2760	ncRNA
HIF2vsBabe_peak_307	chr17	19281350	19281350	+	8.66681	NA	promoter-TSS (NM_001368769)	promoter-TSS (NM_001368769)	-124	NM_001368769	27077	Hs.309467	NM_015681	ENSG00000108641	B9D1	B9|EPPB9|JBTS27|MKS9|MKSR-1|MKSR1	B9 domain containing 1	protein-coding
HIF2vsBabe_peak_255	chr15	100026666	100026666	+	8.66681	NA	Intergenic	Intergenic	-78956	NM_001352617	4205	Hs.268675	NM_005587	ENSG00000068305	MEF2A	ADCAD1|RSRFC4|RSRFC9|mef2	myocyte enhancer factor 2A	protein-coding
HIF2vsBabe_peak_677	chr7	73097548	73097548	+	8.66681	NA	promoter-TSS (NR_045512)	promoter-TSS (NR_045512)	235	NM_032317	84277	Hs.647046	NM_032317	ENSG00000176410	DNAJC30	WBSCR18	DnaJ heat shock protein family (Hsp40) member C30	protein-coding
HIF2vsBabe_peak_516	chr3	5068487	5068487	+	8.66681	NA	Intergenic	Intergenic	-46841	NR_125915	100507582	Hs.434505	NR_037903	ENSG00000235831	BHLHE40-AS1	-	BHLHE40 antisense RNA 1	ncRNA
HIF2vsBabe_peak_745	chr9	683090	683090	+	8.66681	NA	intron (NM_001354333, intron 2 of 11)	intron (NM_001354333, intron 2 of 11)	-3677	NM_001354335	23189	Hs.306764	NM_015158	ENSG00000107104	KANK1	ANKRD15|CPSQ2|KANK	KN motif and ankyrin repeat domains 1	protein-coding
HIF2vsBabe_peak_157	chr11	133911453	133911453	+	8.66681	NA	TTS (NR_027276)	TTS (NR_027276)	9286	NR_027276	100128239	Hs.423734	NR_027276	ENSG00000204241	LINC02731	-	long intergenic non-protein coding RNA 2731	ncRNA
HIF2vsBabe_peak_100	chr10	93393016	93393016	+	8.66681	NA	promoter-TSS (NM_005398)	promoter-TSS (NM_005398)	-188	NM_005398	5507	Hs.303090	NM_005398	ENSG00000119938	PPP1R3C	PPP1R5|PTG	protein phosphatase 1 regulatory subunit 3C	protein-coding
HIF2vsBabe_peak_178	chr12	109125849	109125849	+	8.66681	NA	promoter-TSS (NM_014325)	promoter-TSS (NM_014325)	-523	NM_014325	23603	Hs.330384	NM_014325	ENSG00000110880	CORO1C	HCRNN4	coronin 1C	protein-coding
HIF2vsBabe_peak_659	chr6	155635994	155635994	+	8.66681	NA	promoter-TSS (NR_146725)	promoter-TSS (NR_146725)	-376	NM_001350502	51106	Hs.279908	NM_016020	ENSG00000029639	TFB1M	CGI-75|CGI75|mtTFB|mtTFB1	transcription factor B1, mitochondrial	protein-coding
HIF2vsBabe_peak_337	chr18	712479	712479	+	8.66681	NA	exon (NM_001354067, exon 1 of 16)	exon (NM_001354067, exon 1 of 16)	151	NM_001354065	55556	Hs.658550	NM_017512	ENSG00000132199	ENOSF1	FUCD|RTS|TYMSAS	enolase superfamily member 1	protein-coding
HIF2vsBabe_peak_776	chr9	139743856	139743856	+	8.66681	NA	non-coding (NR_109807, exon 1 of 3)	non-coding (NR_109807, exon 1 of 3)	588	NR_109808	29085	Hs.409834	NM_014172	ENSG00000054148	PHPT1	CGI-202|HEL-S-132P|HSPC141|PHP|PHP14	phosphohistidine phosphatase 1	protein-coding
HIF2vsBabe_peak_125	chr11	13690061	13690061	+	8.66681	NA	promoter-TSS (NM_032228)	promoter-TSS (NM_032228)	-154	NM_032228	84188	Hs.501991	NM_032228	ENSG00000197601	FAR1	MLSTD2|PFCRD|SDR10E1	fatty acyl-CoA reductase 1	protein-coding
HIF2vsBabe_peak_600	chr5	38846058	38846058	+	8.66681	NA	promoter-TSS (NM_001323507)	promoter-TSS (NM_001323507)	-43	NM_001323504	9180	Hs.120658	NM_003999	ENSG00000145623	OSMR	IL-31R-beta|IL-31RB|OSMRB|PLCA1	oncostatin M receptor	protein-coding
HIF2vsBabe_peak_606	chr5	121414199	121414199	+	8.66681	NA	promoter-TSS (NM_002317)	promoter-TSS (NM_002317)	-245	NM_002317	4015	Hs.102267	NM_002317	ENSG00000113083	LOX	AAT10	lysyl oxidase	protein-coding
HIF2vsBabe_peak_189	chr12	131356443	131356443	+	8.66681	NA	promoter-TSS (NM_006325)	promoter-TSS (NM_006325)	-96	NM_001300796	5901	Hs.10842	NM_006325	ENSG00000132341	RAN	ARA24|Gsp1|TC4	RAN, member RAS oncogene family	protein-coding
HIF2vsBabe_peak_508	chr22	35747033	35747033	+	8.66681	NA	Intergenic	Intergenic	-14241	NR_106717	102464824		NR_106717	ENSG00000274280	MIR6069	hsa-mir-6069	microRNA 6069	ncRNA
HIF2vsBabe_peak_564	chr3	195619938	195619938	+	8.66681	NA	promoter-TSS (NM_001308046)	promoter-TSS (NM_001308046)	-283	NM_001308046	10188	Hs.518513	NM_005781	ENSG00000061938	TNK2	ACK|ACK-1|ACK1|p21cdc42Hs	tyrosine kinase non receptor 2	protein-coding
HIF2vsBabe_peak_372	chr19	10928398	10928398	+	8.66681	NA	promoter-TSS (NR_029586)	promoter-TSS (NR_029586)	-226	NR_029586	406976		NR_029586	ENSG00000207752	MIR199A1	MIR-199-s|MIRN199A1|mir-199a-1	microRNA 199a-1	ncRNA
HIF2vsBabe_peak_202	chr14	20811684	20811684	+	8.66681	NA	promoter-TSS (NR_002312)	promoter-TSS (NR_002312)	-89	NM_001042618	10038	Hs.409412	NM_005484	ENSG00000129484	PARP2	ADPRT2|ADPRTL2|ADPRTL3|ARTD2|PARP-2|pADPRT-2	poly(ADP-ribose) polymerase 2	protein-coding
HIF2vsBabe_peak_136	chr11	64008606	64008606	+	8.66681	NA	promoter-TSS (NM_001135208)	promoter-TSS (NM_001135208)	2	NM_001135208	2286	Hs.227729	NM_004470	ENSG00000173486	FKBP2	FKBP-13|FKBP13|PPIase	FKBP prolyl isomerase 2	protein-coding
HIF2vsBabe_peak_357	chr19	2525100	2525100	+	8.66681	NA	intron (NM_052847, intron 3 of 4)	intron (NM_052847, intron 3 of 4)	48975	NM_015675	4616	Hs.110571	NM_015675	ENSG00000099860	GADD45B	GADD45BETA|MYD118	growth arrest and DNA damage inducible beta	protein-coding
HIF2vsBabe_peak_227	chr14	100211793	100211793	+	8.66681	NA	Intergenic	Intergenic	-47957	NM_004434	2009	Hs.12451	NM_004434	ENSG00000066629	EML1	BH|ELP79|EMAP|EMAPL|HuEMAP	EMAP like 1	protein-coding
HIF2vsBabe_peak_657	chr6	151178767	151178767	+	8.66681	NA	Intergenic	LTR47B|LTR|ERVL	-8048	NR_146719	25902	Hs.591343	NM_015440	ENSG00000120254	MTHFD1L	FTHFSDC1|MTC1THFS|dJ292B18.2	methylenetetrahydrofolate dehydrogenase (NADP+ dependent) 1 like	protein-coding
HIF2vsBabe_peak_502	chr22	18640238	18640238	+	8.66681	NA	intron (NM_017414, intron 1 of 10)	intron (NM_017414, intron 1 of 10)	7301	NM_017414	11274	Hs.38260	NM_017414	ENSG00000184979	USP18	ISG43|PTORCH2|UBP43	ubiquitin specific peptidase 18	protein-coding
HIF2vsBabe_peak_386	chr19	41284176	41284176	+	8.66681	NA	promoter-TSS (NR_037791)	promoter-TSS (NR_037791)	24	NM_016154	53916	Hs.631539	NM_016154	ENSG00000167578	RAB4B	-	RAB4B, member RAS oncogene family	protein-coding
HIF2vsBabe_peak_575	chr4	37688619	37688619	+	8.66681	NA	promoter-TSS (NM_001085399)	promoter-TSS (NM_001085399)	-621	NM_001085400	768211	Hs.283378	NM_001085399	ENSG00000181826	RELL1	-	RELT like 1	protein-coding
HIF2vsBabe_peak_581	chr4	83822042	83822042	+	8.66681	NA	promoter-TSS (NM_001318120)	promoter-TSS (NM_001318120)	27	NR_034075	100499177	Hs.728916	NR_034075	ENSG00000251022	THAP9-AS1	-	THAP9 antisense RNA 1	ncRNA
HIF2vsBabe_peak_131	chr11	46315563	46315563	+	8.64498	NA	intron (NM_052854, intron 1 of 11)	intron (NM_052854, intron 1 of 11)	16350	NM_052854	90993	Hs.405961	NM_052854	ENSG00000157613	CREB3L1	OASIS|OI16	cAMP responsive element binding protein 3 like 1	protein-coding
HIF2vsBabe_peak_377	chr19	18633222	18633222	+	8.61044	NA	promoter-TSS (NM_006532)	promoter-TSS (NM_006532)	-342	NM_006532	8178	Hs.515260	NM_006532	ENSG00000105656	ELL	C19orf17|ELL1|MEN|PPP1R68	elongation factor for RNA polymerase II	protein-coding
HIF2vsBabe_peak_547	chr3	125635086	125635086	+	8.34295	NA	promoter-TSS (NR_024250)	promoter-TSS (NR_024250)	-358	NR_024250	100125556	Hs.553949	NR_024250	ENSG00000171084	FAM86JP	-	family with sequence similarity 86, member A pseudogene	pseudo
HIF2vsBabe_peak_569	chr4	2748095	2748095	+	8.32592	NA	intron (NM_024309, intron 2 of 5)	intron (NM_024309, intron 2 of 5)	9968	NM_001161527	79155	Hs.368551	NM_024309	ENSG00000168884	TNIP2	ABIN2|FLIP1|KLIP	TNFAIP3 interacting protein 2	protein-coding
HIF2vsBabe_peak_512	chr22	47150422	47150422	+	8.32592	NA	Intergenic	Intergenic	-8092	NM_001284304	25771	Hs.435044	NM_014346	ENSG00000054611	TBC1D22A	C22orf4|HSC79E021	TBC1 domain family member 22A	protein-coding
HIF2vsBabe_peak_190	chr12	133613952	133613952	+	8.16090	NA	promoter-TSS (NM_003428)	promoter-TSS (NM_003428)	80	NM_003428	7637	Hs.445019	NM_003428	ENSG00000198040	ZNF84	HPF2	zinc finger protein 84	protein-coding
HIF2vsBabe_peak_376	chr19	18392604	18392604	+	8.16090	NA	promoter-TSS (NR_036155)	promoter-TSS (NR_036155)	-172	NM_005354	3727	Hs.2780	NM_005354	ENSG00000130522	JUND	AP-1	JunD proto-oncogene, AP-1 transcription factor subunit	protein-coding
HIF2vsBabe_peak_497	chr21	46470814	46470814	+	8.10973	NA	Intergenic	Intergenic	22312	NR_027292	728039	Hs.309203	NM_032653	ENSG00000235374	SSR4P1	C21orf122|PRED57|PRED90	signal sequence receptor subunit 4 pseudogene 1	pseudo
HIF2vsBabe_peak_605	chr5	114880576	114880576	+	8.10973	NA	promoter-TSS (NM_020177)	promoter-TSS (NM_020177)	-104	NM_020177	56929	Hs.47367	NM_020177	ENSG00000145780	FEM1C	EUROIMAGE686608|EUROIMAGE783647|FEM1A	fem-1 homolog C	protein-coding
HIF2vsBabe_peak_272	chr16	29466125	29466125	+	8.05878	NA	promoter-TSS (NM_001039182)	promoter-TSS (NM_001039182)	160	NM_001320622	107282092	Hs.444600	NM_001320622	ENSG00000261740	BOLA2-SMG1P6	-	BOLA2-SMG1P6 readthrough	protein-coding
HIF2vsBabe_peak_330	chr17	79818799	79818799	+	7.74967	NA	promoter-TSS (NM_000918)	promoter-TSS (NM_000918)	-388	NM_000918	5034	Hs.464336	NM_000918	ENSG00000185624	P4HB	CLCRP1|DSI|ERBA2L|GIT|P4Hbeta|PDI|PDIA1|PHDB|PO4DB|PO4HB|PROHB	prolyl 4-hydroxylase subunit beta	protein-coding
HIF2vsBabe_peak_346	chr18	56338615	56338615	+	7.68094	NA	promoter-TSS (NM_006785)	promoter-TSS (NM_006785)	-82	NM_006785	10892	Hs.601217	NM_006785	ENSG00000172175	MALT1	IMD12|MLT|MLT1|PCASP1	MALT1 paracaspase	protein-coding
HIF2vsBabe_peak_654	chr6	113953730	113953730	+	7.68094	NA	intron (NR_125844, intron 1 of 2)	intron (NR_125844, intron 1 of 2)	17547	NR_125844	101927686	Hs.402044	NR_125844	ENSG00000230943	LINC02541	-	long intergenic non-protein coding RNA 2541	ncRNA
HIF2vsBabe_peak_123	chr11	12108572	12108572	+	7.68094	NA	Intergenic	Intergenic	-23551	NM_001282668	9645	Hs.501928	NM_014632	ENSG00000133816	MICAL2	MICAL-2|MICAL2PV1|MICAL2PV2	microtubule associated monooxygenase, calponin and LIM domain containing 2	protein-coding
HIF2vsBabe_peak_235	chr15	60884586	60884586	+	7.68094	NA	exon (NM_134262, exon 1 of 10)	exon (NM_134262, exon 1 of 10)	139	NM_134262	6095	Hs.560343	NM_002943	ENSG00000069667	RORA	IDDECA|NR1F1|ROR1|ROR2|ROR3|RZR-ALPHA|RZRA	RAR related orphan receptor A	protein-coding
HIF2vsBabe_peak_245	chr15	75230419	75230419	+	7.68094	NA	promoter-TSS (NM_004255)	promoter-TSS (NM_004255)	-5	NM_004255	9377	Hs.401903	NM_004255	ENSG00000178741	COX5A	COX|COX-VA|VA	cytochrome c oxidase subunit 5A	protein-coding
HIF2vsBabe_peak_364	chr19	7968707	7968707	+	7.68094	NA	promoter-TSS (NM_001297556)	promoter-TSS (NM_001297556)	-55	NM_001297555	5609	Hs.531754	NM_145185	ENSG00000076984	MAP2K7	JNKK2|MAPKK7|MEK|MEK 7|MKK7|PRKMK7|SAPKK-4|SAPKK4	mitogen-activated protein kinase kinase 7	protein-coding
HIF2vsBabe_peak_487	chr21	38905702	38905702	+	7.68094	NA	Intergenic	LTR41|LTR|ERVL	113101	NM_130438	1859	Hs.368240	NM_001396	ENSG00000157540	DYRK1A	DYRK|DYRK1|HP86|MNB|MNBH|MRD7	dual specificity tyrosine phosphorylation regulated kinase 1A	protein-coding
HIF2vsBabe_peak_3	chr1	7531231	7531231	+	7.68094	NA	intron (NM_001349609, intron 6 of 22)	(TCTG)n|Simple_repeat|Simple_repeat	-81417	NR_146200	102725193	Hs.666120	NR_146199	ENSG00000237728	LOC102725193	-	uncharacterized LOC102725193	ncRNA
HIF2vsBabe_peak_667	chr7	45921508	45921508	+	7.68094	NA	Intergenic	Intergenic	-6579	NM_000596	3484	Hs.642938	NM_000596	ENSG00000146678	IGFBP1	AFBP|IBP1|IGF-BP25|PP12|hIGFBP-1	insulin like growth factor binding protein 1	protein-coding
HIF2vsBabe_peak_204	chr14	21199329	21199329	+	7.68094	NA	Intergenic	Intergenic	-14717	NM_006683	10876	Hs.304757	NM_006683	ENSG00000181562	EDDM3A	EP3A|FAM12A|HE3-ALPHA|HE3A|HE3ALPHA|RAM1	epididymal protein 3A	protein-coding
HIF2vsBabe_peak_309	chr17	40540813	40540813	+	7.68094	NA	promoter-TSS (NM_001369519)	promoter-TSS (NM_001369519)	-300	NM_139276	6774	Hs.463059	NM_003150	ENSG00000168610	STAT3	ADMIO|ADMIO1|APRF|HIES	signal transducer and activator of transcription 3	protein-coding
HIF2vsBabe_peak_525	chr3	25862233	25862233	+	7.68094	NA	Intergenic	Intergenic	30652	NM_017897	54995	Hs.55781	NM_017897	ENSG00000151093	OXSM	CEM1|FASN2D|KASI|KS	3-oxoacyl-ACP synthase, mitochondrial	protein-coding
HIF2vsBabe_peak_783	chrX	52926115	52926115	+	7.68094	NA	promoter-TSS (NM_001321178).2	promoter-TSS (NM_001321178).2	148	NM_001321183	727866	Hs.6451	NM_001099684	ENSG00000179304	FAM156B	TMEM29B	family with sequence similarity 156 member B	protein-coding
HIF2vsBabe_peak_658	chr6	153304451	153304451	+	7.68094	NA	promoter-TSS (NM_012177)	promoter-TSS (NM_012177)	263	NM_001142522	26271	Hs.520506	NM_012177	ENSG00000112029	FBXO5	EMI1|FBX5|Fbxo31	F-box protein 5	protein-coding
HIF2vsBabe_peak_52	chr1	151914062	151914062	+	7.68094	NA	Intergenic	Intergenic	-32075	NM_053055	117145	Hs.164070	NM_053055	ENSG00000159445	THEM4	CTMP	thioesterase superfamily member 4	protein-coding
HIF2vsBabe_peak_354	chr19	1812549	1812549	+	7.68094	NA	promoter-TSS (NM_138813)	promoter-TSS (NM_138813)	-274	NM_001178002	148229	Hs.306212	NM_138813	ENSG00000130270	ATP8B3	ATPIK	ATPase phospholipid transporting 8B3	protein-coding
HIF2vsBabe_peak_23	chr1	25756914	25756914	+	7.68094	NA	promoter-TSS (NM_001282564)	promoter-TSS (NM_001282564)	-435	NM_001282564	55219	Hs.189782	NM_018202	ENSG00000204178	MACO1	MACOILIN|TMEM57	macoilin 1	protein-coding
HIF2vsBabe_peak_212	chr14	48088813	48088813	+	7.68094	NA	intron (NM_001113498, intron 1 of 16)	intron (NM_001113498, intron 1 of 16)	55344	NM_001113498	161357	Hs.436380	NM_182830	ENSG00000139915	MDGA2	MAMDC1|c14_5286	MAM domain containing glycosylphosphatidylinositol anchor 2	protein-coding
HIF2vsBabe_peak_470	chr20	43717116	43717116	+	7.68094	NA	Intergenic	LTR3B_|LTR|ERVK	12652	NM_002251	3787	Hs.117780	NM_002251	ENSG00000124134	KCNS1	Kv9.1	potassium voltage-gated channel modifier subfamily S member 1	protein-coding
HIF2vsBabe_peak_208	chr14	34407774	34407774	+	7.68094	NA	intron (NM_001308103, intron 1 of 4)	intron (NM_001308103, intron 1 of 4)	12506	NM_022073	112399	Hs.135507	NM_022073	ENSG00000129521	EGLN3	HIFP4H3|HIFPH3|PHD3	egl-9 family hypoxia inducible factor 3	protein-coding
HIF2vsBabe_peak_683	chr7	76178678	76178678	+	7.68094	NA	promoter-TSS (NR_029411)	promoter-TSS (NR_029411)	20	NR_029411	100133091	Hs.712837	NR_029411	ENSG00000205485	LOC100133091	-	uncharacterized LOC100133091	ncRNA
HIF2vsBabe_peak_398	chr19	48222824	48222824	+	7.68094	NA	intron (NM_014601, intron 3 of 5)	intron (NM_014601, intron 3 of 5)	6145	NM_014601	30846	Hs.744963	NM_014601	ENSG00000024422	EHD2	PAST2	EH domain containing 2	protein-coding
HIF2vsBabe_peak_703	chr8	8946480	8946480	+	7.68094	NA	intron (NM_001354638, intron 7 of 7)	intron (NM_001354638, intron 7 of 7)	-30340	NR_145772	109616996		NR_145772		SNORD3I	-	small nucleolar RNA, C/D box 3I	snoRNA
HIF2vsBabe_peak_620	chr5	150001681	150001681	+	7.68094	NA	intron (NM_001166209, intron 2 of 2)	MIR3|SINE|MIR	4475	NM_001166209	11346	Hs.435228	NM_007286	ENSG00000171992	SYNPO	-	synaptopodin	protein-coding
HIF2vsBabe_peak_594	chr5	263685	263685	+	7.68094	NA	Intergenic	L1ME2|LINE|L1	7954	NR_104613	102467073	Hs.368328	NR_104613		HRAT5	-	heart tissue-associated transcript 5	ncRNA
HIF2vsBabe_peak_471	chr20	44407759	44407759	+	7.15989	NA	intron (NM_080614, intron 4 of 6)	MIRc|SINE|MIR	12763	NM_080614	140686	Hs.419126	NM_080614	ENSG00000124116	WFDC3	WAP14|dJ447F3.3	WAP four-disulfide core domain 3	protein-coding
HIF2vsBabe_peak_363	chr19	7197486	7197486	+	7.15989	NA	intron (NM_000208, intron 2 of 21)	intron (NM_000208, intron 2 of 21)	96939	NM_001079817	3643	Hs.465744	NM_000208	ENSG00000171105	INSR	CD220|HHF5	insulin receptor	protein-coding
HIF2vsBabe_peak_295	chr17	5689689	5689689	+	7.15989	NA	intron (NR_040000, intron 1 of 3)	L2c|LINE|L2	14135	NR_040000	339166	Hs.736088	NR_040000	ENSG00000284837	LOC339166	-	uncharacterized LOC339166	ncRNA
HIF2vsBabe_peak_303	chr17	8059923	8059923	+	7.15989	NA	Intergenic	CpG	-4201	NM_002616	5187	Hs.445534	NM_002616	ENSG00000179094	PER1	PER|RIGUI|hPER	period circadian regulator 1	protein-coding
HIF2vsBabe_peak_139	chr11	65149749	65149749	+	6.91173	NA	promoter-TSS (NM_001352381)	promoter-TSS (NM_001352381)	-307	NM_001352384	283130	Hs.661604	NM_182556	ENSG00000162241	SLC25A45	-	solute carrier family 25 member 45	protein-coding
HIF2vsBabe_peak_405	chr19	57874643	57874643	+	6.75320	NA	promoter-TSS (NM_001355204)	promoter-TSS (NM_001355204)	-160	NM_173631	284306	Hs.446620	NM_173631	ENSG00000152433	ZNF547	MIP-2A|SEDLP1|TRAPPC2.19|TRAPPC2B|TRAPPC2P1	zinc finger protein 547	protein-coding
HIF2vsBabe_peak_488	chr21	39290198	39290198	+	6.71999	NA	Intergenic	Intergenic	-1438	NM_002240	3763	Hs.626242	NM_002240	ENSG00000157542	KCNJ6	BIR1|GIRK-2|GIRK2|KATP-2|KATP2|KCNJ7|KIR3.2|KPLBS|hiGIRK2	potassium voltage-gated channel subfamily J member 6	protein-coding
HIF2vsBabe_peak_523	chr3	24296214	24296214	+	6.71999	NA	intron (NM_001354709, intron 3 of 10)	intron (NM_001354709, intron 3 of 10)	103399	NR_121667	101927854	Hs.570625	NR_121667		LOC101927854	-	uncharacterized LOC101927854	ncRNA
HIF2vsBabe_peak_271	chr16	29339188	29339188	+	6.71999	NA	intron (NR_002939, intron 4 of 8)	intron (NR_002939, intron 4 of 8)	25580	NR_002939	440352	Hs.658149	NR_002939		SNX29P2	RUNDC2C	sorting nexin 29 pseudogene 2	pseudo
HIF2vsBabe_peak_296	chr17	6544416	6544416	+	6.71999	NA	promoter-TSS (NM_014804)	promoter-TSS (NM_014804)	36	NM_032731	84817	Hs.408236	NM_032731	ENSG00000129235	TXNDC17	TRP14|TXNL5	thioredoxin domain containing 17	protein-coding
HIF2vsBabe_peak_460	chr20	3451518	3451518	+	6.71999	NA	promoter-TSS (NM_139321)	promoter-TSS (NM_139321)	-147	NM_139321	8455	Hs.276252	NM_012070	ENSG00000088812	ATRN	DPPT-L|MGCA	attractin	protein-coding
HIF2vsBabe_peak_90	chr10	71078406	71078406	+	6.71999	NA	promoter-TSS (NM_001322367)	promoter-TSS (NM_001322367)	-197	NM_000188	3098	Hs.370365	NM_000188	ENSG00000156515	HK1	HK|HK1-ta|HK1-tb|HK1-tc|HKD|HKI|HMSNR|HXK1|RP79|hexokinase	hexokinase 1	protein-coding
HIF2vsBabe_peak_248	chr15	75932487	75932487	+	6.71999	NA	exon (NM_018285, exon 1 of 1)	exon (NM_018285, exon 1 of 1)	177	NM_018285	55272	Hs.513043	NM_018285	ENSG00000177971	IMP3	BRMS2|C15orf12|MRPS4	IMP U3 small nucleolar ribonucleoprotein 3	protein-coding
HIF2vsBabe_peak_766	chr9	127048771	127048771	+	6.71999	NA	intron (NM_001166168, intron 1 of 9)	intron (NM_001166168, intron 1 of 9)	-5479	NM_001166171	10783	Hs.197071	NM_014397	ENSG00000119408	NEK6	SID6-1512	NIMA related kinase 6	protein-coding
HIF2vsBabe_peak_34	chr1	54385501	54385501	+	6.71999	NA	Intergenic	AluJr|SINE|Alu	25641	NR_136692	1733	Hs.251415	NM_000792	ENSG00000211452	DIO1	5DI|TXDI1	iodothyronine deiodinase 1	protein-coding
HIF2vsBabe_peak_688	chr7	104654583	104654583	+	6.71999	NA	promoter-TSS (NM_018682)	promoter-TSS (NM_018682)	5	NR_024586	100216545	Hs.631150	NR_024586		KMT2E-AS1	-	KMT2E antisense RNA 1	ncRNA
HIF2vsBabe_peak_603	chr5	95194732	95194732	+	6.71999	NA	non-coding (NR_026936, exon 3 of 3)	non-coding (NR_026936, exon 3 of 3)	6796	NR_026936	202299	Hs.8373	NM_175616	ENSG00000236882	LINC01554	C5orf27|FIS	long intergenic non-protein coding RNA 1554	ncRNA
HIF2vsBabe_peak_424	chr2	112895528	112895528	+	6.71999	NA	promoter-TSS (NM_001128165)	promoter-TSS (NM_001128165)	-434	NM_153214	129804	Hs.437696	NM_153214	ENSG00000144152	FBLN7	TM14	fibulin 7	protein-coding
HIF2vsBabe_peak_641	chr6	33385990	33385990	+	6.71999	NA	promoter-TSS (NM_001014838).2	promoter-TSS (NM_001014838).2	75	NM_001014433	51596	Hs.520070	NM_015921	ENSG00000112514	CUTA	ACHAP|C6orf82	cutA divalent cation tolerance homolog	protein-coding
HIF2vsBabe_peak_144	chr11	73882234	73882234	+	6.71999	NA	promoter-TSS (NM_001286577)	promoter-TSS (NM_001286577)	-100	NM_016147	51400	Hs.503251	NM_016147	ENSG00000214517	PPME1	ABDH19|PME-1	protein phosphatase methylesterase 1	protein-coding
HIF2vsBabe_peak_583	chr4	101017379	101017379	+	6.71999	NA	Intergenic	Intergenic	-93811	NR_125924	101929353	Hs.147584	NR_125924	ENSG00000249710	LOC101929353	-	uncharacterized LOC101929353	ncRNA
HIF2vsBabe_peak_535	chr3	52719908	52719908	+	6.71999	NA	promoter-TSS (NM_181042)	promoter-TSS (NM_181042)	21	NM_001366071	55193	Hs.189920	NM_018165	ENSG00000163939	PBRM1	BAF180|PB1	polybromo 1	protein-coding
HIF2vsBabe_peak_561	chr3	184081254	184081254	+	6.71999	NA	5' UTR (NM_001278699, exon 2 of 6)	5' UTR (NM_001278699, exon 2 of 6)	105	NM_001278698	5437	Hs.432574	NM_006232	ENSG00000163882	POLR2H	RPABC3|RPB17|RPB8	RNA polymerase II subunit H	protein-coding
HIF2vsBabe_peak_33	chr1	54011524	54011524	+	6.71999	NA	intron (NM_147193, intron 3 of 9)	intron (NM_147193, intron 3 of 9)	86452	NM_033067	63948	Hs.131654	NM_033067	ENSG00000143006	DMRTB1	-	DMRT like family B with proline rich C-terminal 1	protein-coding
HIF2vsBabe_peak_246	chr15	75495071	75495071	+	6.71999	NA	intron (NM_015492, intron 1 of 2)	CpG	848	NM_015492	56905	Hs.17936	NM_015492	ENSG00000167173	C15orf39	-	chromosome 15 open reading frame 39	protein-coding
HIF2vsBabe_peak_509	chr22	38598666	38598666	+	6.71999	NA	promoter-TSS (NM_001161573)	promoter-TSS (NM_001161573)	-361	NM_001161573	23764	Hs.517617	NM_012323	ENSG00000185022	MAFF	U-MAF|hMafF	MAF bZIP transcription factor F	protein-coding
HIF2vsBabe_peak_59	chr1	159894406	159894406	+	6.71999	NA	promoter-TSS (NM_001277224)	promoter-TSS (NM_001277224)	-21	NM_001277223	8407	Hs.517168	NM_003564	ENSG00000158710	TAGLN2	HA1756	transgelin 2	protein-coding
HIF2vsBabe_peak_345	chr18	52786956	52786956	+	6.71999	NA	intron (NR_110743, intron 1 of 2)	MLT1I|LTR|ERVL-MaLR	4581	NR_110743	101927229	Hs.638474	NR_110743	ENSG00000267013	LINC01929	-	long intergenic non-protein coding RNA 1929	ncRNA
HIF2vsBabe_peak_549	chr3	143321062	143321062	+	6.71999	NA	intron (NM_173653, intron 6 of 15)	intron (NM_173653, intron 6 of 15)	246248	NM_173653	285195	Hs.302257	NM_173653	ENSG00000181804	SLC9A9	AUTS16|NHE9	solute carrier family 9 member A9	protein-coding
HIF2vsBabe_peak_373	chr19	11616335	11616335	+	6.71999	NA	TTS (NM_001243204)	TTS (NM_001243204)	319	NM_138783	115950	Hs.465928	NM_138783	ENSG00000161914	ZNF653	E430039K05Rik|ZIP67	zinc finger protein 653	protein-coding
HIF2vsBabe_peak_138	chr11	64692038	64692038	+	6.71999	NA	promoter-TSS (NM_006244)	promoter-TSS (NM_006244)	-123	NM_006244	5526	Hs.75199	NM_006244	ENSG00000068971	PPP2R5B	B56B|B56beta|PR61B	protein phosphatase 2 regulatory subunit B'beta	protein-coding
HIF2vsBabe_peak_381	chr19	36705812	36705812	+	6.71999	NA	promoter-TSS (NM_001366190)	promoter-TSS (NM_001366190)	174	NM_001042474	147929	Hs.596338	NM_152477	ENSG00000196357	ZNF565	-	zinc finger protein 565	protein-coding
HIF2vsBabe_peak_730	chr8	121798203	121798203	+	6.71999	NA	intron (NM_021021, intron 1 of 6)	L1PBa|LINE|L1	24710	NR_125419	101927543	Hs.371902	NR_125419	ENSG00000248318	LOC101927543	-	uncharacterized LOC101927543	ncRNA
HIF2vsBabe_peak_298	chr17	7253895	7253895	+	6.71999	NA	intron (NM_014716, intron 20 of 21)	intron (NM_014716, intron 20 of 21)	-1313	NM_001002914	147040	Hs.592112	NM_001002914	ENSG00000213859	KCTD11	C17orf36|KCASH1|REN|REN/KCTD11	potassium channel tetramerization domain containing 11	protein-coding
HIF2vsBabe_peak_682	chr7	75115583	75115583	+	6.71999	NA	promoter-TSS (NR_160304)	promoter-TSS (NR_160304)	-7	NM_001099415	100101267	Hs.712563	NM_001099415	ENSG00000272391	POM121C	POM121-2	POM121 transmembrane nucleoporin C	protein-coding
HIF2vsBabe_peak_198	chr13	110658852	110658852	+	6.71999	NA	Intergenic	Intergenic	-46780	NR_126387	104355146	Hs.508690	NR_126387	ENSG00000231428	LINC00396	-	long intergenic non-protein coding RNA 396	ncRNA
HIF2vsBabe_peak_297	chr17	7210819	7210819	+	6.71999	NA	promoter-TSS (NM_001143761)	promoter-TSS (NM_001143761)	-128	NM_001970	1984	Hs.534314	NM_001970	ENSG00000132507	EIF5A	EIF-5A|EIF5A1|eIF5AI	eukaryotic translation initiation factor 5A	protein-coding
HIF2vsBabe_peak_43	chr1	94883698	94883698	+	6.71999	NA	promoter-TSS (NM_002858)	promoter-TSS (NM_002858)	-235	NM_001122674	5825	Hs.700576	NM_002858	ENSG00000117528	ABCD3	ABC43|CBAS5|PMP70|PXMP1|ZWS2	ATP binding cassette subfamily D member 3	protein-coding
HIF2vsBabe_peak_30	chr1	44031597	44031597	+	6.71999	NA	intron (NM_002840, intron 5 of 33)	CpG	35043	NM_002840	5792	Hs.272062	NM_002840	ENSG00000142949	PTPRF	BNAH2|LAR	protein tyrosine phosphatase receptor type F	protein-coding
HIF2vsBabe_peak_684	chr7	100768161	100768161	+	6.71999	NA	Intergenic	Intergenic	-2209	NM_000602	5054	Hs.414795	NM_000602	ENSG00000106366	SERPINE1	PAI|PAI-1|PAI1|PLANH1	serpin family E member 1	protein-coding
HIF2vsBabe_peak_729	chr8	82106361	82106361	+	6.71999	NA	Intergenic	AmnSINE1|SINE|Deu	-82058	NM_018440	55824	Hs.266175	NM_018440	ENSG00000076641	PAG1	CBP|PAG	phosphoprotein membrane anchor with glycosphingolipid microdomains 1	protein-coding
HIF2vsBabe_peak_708	chr8	23184983	23184983	+	6.71999	NA	intron (NM_002318, intron 6 of 13)	intron (NM_002318, intron 6 of 13)	-8738	NR_038323	100507156	Hs.661130	NR_038323	ENSG00000253837	LOC100507156	-	uncharacterized LOC100507156	ncRNA
HIF2vsBabe_peak_563	chr3	193721492	193721492	+	6.71999	NA	promoter-TSS (NR_033944)	promoter-TSS (NR_033944)	-44	NR_033944	647323	Hs.652830	NR_033944	ENSG00000214146	LINC02026	-	long intergenic non-protein coding RNA 2026	ncRNA
HIF2vsBabe_peak_72	chr1	228769076	228769076	+	6.58780	NA	Intergenic	CpG-2319	-5063	NR_023371	100169760		NR_023371	ENSG00000201321	RNA5S9	RN5S9	RNA, 5S ribosomal 9	rRNA
HIF2vsBabe_peak_463	chr20	25677505	25677505	+	6.23373	NA	promoter-TSS (NM_015655)	promoter-TSS (NM_015655)	-16	NM_015655	26152	Hs.61881	NM_015655	ENSG00000130684	ZNF337	-	zinc finger protein 337	protein-coding
HIF2vsBabe_peak_74	chr1	228773403	228773403	+	5.84258	NA	Intergenic	CpG-2319	6271	NR_023376	100169765		NR_023376	ENSG00000201355	RNA5S14	RN5S14	RNA, 5S ribosomal 14	rRNA
HIF2vsBabe_peak_113	chr10	121356554	121356554	+	5.78394	NA	promoter-TSS (NM_003252)	promoter-TSS (NM_003252)	-13	NR_136662	7073	Hs.501203	NM_003252	ENSG00000151923	TIAL1	TCBP|TIAR	TIA1 cytotoxic granule associated RNA binding protein like 1	protein-coding
HIF2vsBabe_peak_786	chrX	74493856	74493856	+	5.78394	NA	promoter-TSS (NM_145052)	promoter-TSS (NM_145052)	-38	NM_001307944	139596	Hs.91612	NM_145052	ENSG00000094841	UPRT	FUR1|UPP	uracil phosphoribosyltransferase homolog	protein-coding
HIF2vsBabe_peak_336	chr17	81041682	81041682	+	5.78394	NA	intron (NM_001363853, intron 2 of 4)	intron (NM_001363853, intron 2 of 4)	2660	NM_001363853	284207	Hs.378821	NM_001004431	ENSG00000176845	METRNL	-	meteorin like, glial cell differentiation regulator	protein-coding
HIF2vsBabe_peak_394	chr19	46167876	46167876	+	5.78394	NA	Intergenic	Intergenic	-3603	NM_001308418	2696	Hs.251412	NM_000164	ENSG00000010310	GIPR	PGQTL2	gastric inhibitory polypeptide receptor	protein-coding
HIF2vsBabe_peak_526	chr3	39188787	39188787	+	5.78394	NA	5' UTR (NM_001320559, exon 1 of 5)	5' UTR (NM_001320559, exon 1 of 5)	134	NM_001320559	64651	Hs.370950	NM_033027	ENSG00000144655	CSRNP1	AXUD1|CSRNP-1|FAM130B|TAIP-3|URAX1	cysteine and serine rich nuclear protein 1	protein-coding
HIF2vsBabe_peak_566	chr4	1037303	1037303	+	5.78394	NA	Intergenic	Intergenic	31051	NM_021923	53834	Hs.193326	NM_021923	ENSG00000127418	FGFRL1	FGFR-5|FGFR5|FHFR	fibroblast growth factor receptor like 1	protein-coding
HIF2vsBabe_peak_401	chr19	50380077	50380077	+	5.78394	NA	promoter-TSS (NM_001168222)	promoter-TSS (NM_001168222)	535	NM_001098633	84335	Hs.515542	NM_032375	ENSG00000204673	AKT1S1	Lobe|PRAS40	AKT1 substrate 1	protein-coding
HIF2vsBabe_peak_652	chr6	83118758	83118758	+	5.78394	NA	Intergenic	MER44B|DNA|TcMar-Tigger	44797	NM_001166392	7162	Hs.71947	NM_006670	ENSG00000146242	TPBG	5T4|5T4AG|M6P1|WAIF1	trophoblast glycoprotein	protein-coding
HIF2vsBabe_peak_247	chr15	75743423	75743423	+	5.78394	NA	intron (NM_001145357, intron 1 of 20)	CpG	608	NM_001145358	25942	Hs.513039	NM_015477	ENSG00000169375	SIN3A	WITKOS	SIN3 transcription regulator family member A	protein-coding
HIF2vsBabe_peak_562	chr3	190284296	190284296	+	5.78394	NA	intron (NR_157352, intron 3 of 10)	intron (NR_157352, intron 3 of 10)	52422	NM_001167931	3556	Hs.478673	NM_002182	ENSG00000196083	IL1RAP	C3orf13|IL-1RAcP|IL1R3	interleukin 1 receptor accessory protein	protein-coding
HIF2vsBabe_peak_765	chr9	116919122	116919122	+	5.78394	NA	intron (NM_032888, intron 1 of 60)	intron (NM_032888, intron 1 of 60)	1305	NM_032888	85301	Hs.494892	NM_032161	ENSG00000196739	COL27A1	STLS	collagen type XXVII alpha 1 chain	protein-coding
HIF2vsBabe_peak_634	chr6	3809184	3809184	+	5.78394	NA	Intergenic	Intergenic	-40423	NM_012135	26240	Hs.140944	NM_012135	ENSG00000145945	FAM50B	D6S2654E|X5L	family with sequence similarity 50 member B	protein-coding
HIF2vsBabe_peak_627	chr5	172337235	172337235	+	5.78394	NA	intron (NM_001031711, intron 4 of 9)	LTR16A1|LTR|ERVL	-4851	NR_162113	113218510		NR_162113		MIR10523	-	microRNA 10523	ncRNA
HIF2vsBabe_peak_141	chr11	66104121	66104121	+	5.78394	NA	promoter-TSS (NM_004292)	promoter-TSS (NM_004292)	124	NM_001363559	9610	Hs.1030	NM_004292	ENSG00000174791	RIN1	-	Ras and Rab interactor 1	protein-coding
HIF2vsBabe_peak_111	chr10	111969910	111969910	+	5.78394	NA	promoter-TSS (NM_001008541)	promoter-TSS (NM_001008541)	-79	NM_001008541	4601	Hs.602078	NM_005962	ENSG00000119950	MXI1	MAD2|MXD2|MXI|bHLHc11	MAX interactor 1, dimerization protein	protein-coding
HIF2vsBabe_peak_663	chr6	166104940	166104940	+	5.78394	NA	Intergenic	Tigger3a|DNA|TcMar-Tigger	-29172	NM_006661	10846	Hs.348762	NM_006661	ENSG00000112541	PDE10A	ADSD2|HSPDE10A|IOLOD|LINC00473|PDE10A19	phosphodiesterase 10A	protein-coding
HIF2vsBabe_peak_397	chr19	47474184	47474184	+	5.78394	NA	intron (NM_004491, intron 3 of 6)	intron (NM_004491, intron 3 of 6)	-48910	NM_002517	4861	Hs.79564	NM_002517	ENSG00000130751	NPAS1	MOP5|PASD5|bHLHe11	neuronal PAS domain protein 1	protein-coding
HIF2vsBabe_peak_46	chr1	95205522	95205522	+	5.78394	NA	intron (NR_160781, intron 1 of 4)	intron (NR_160781, intron 1 of 4)	5934	NR_039620	100616321		NR_039620	ENSG00000263526	MIR378G	-	microRNA 378g	ncRNA
HIF2vsBabe_peak_646	chr6	43980054	43980054	+	5.78394	NA	intron (NR_125864, intron 1 of 4)	intron (NR_125864, intron 1 of 4)	-8667	NR_125865	101929705	Hs.670378	NR_125864	ENSG00000237686	LOC101929705	-	uncharacterized LOC101929705	ncRNA
HIF2vsBabe_peak_289	chr16	88837388	88837388	+	5.78394	NA	intron (NM_001142864, intron 1 of 50)	intron (NM_001142864, intron 1 of 50)	14240	NM_001142864	9780	Hs.377001	NM_001142864	ENSG00000103335	PIEZO1	DHS|FAM38A|LMPH3|LMPHM6|Mib	piezo type mechanosensitive ion channel component 1	protein-coding
HIF2vsBabe_peak_697	chr7	155089107	155089107	+	5.78394	NA	promoter-TSS (NM_001346594)	promoter-TSS (NM_001346594)	-375	NM_001346593	3638	Hs.520819	NM_005542	ENSG00000186480	INSIG1	CL6	insulin induced gene 1	protein-coding
HIF2vsBabe_peak_263	chr16	4303781	4303781	+	5.78394	NA	promoter-TSS (NR_039999)	promoter-TSS (NR_039999)	9	NR_039999	100507501	Hs.632979	NR_039999		LINC01569	-	long intergenic non-protein coding RNA 1569	ncRNA
HIF2vsBabe_peak_110	chr10	105437956	105437956	+	5.78394	NA	promoter-TSS (NM_001365079)	promoter-TSS (NM_001365079)	17	NM_001365079	9644	Hs.678727	NM_014631	ENSG00000107957	SH3PXD2A	FISH|SH3MD1|TKS5	SH3 and PX domains 2A	protein-coding
HIF2vsBabe_peak_414	chr2	33336168	33336168	+	5.78394	NA	intron (NM_206943, intron 4 of 33)	intron (NM_206943, intron 4 of 33)	-23496	NM_001166264	4052	Hs.619315	NM_000627	ENSG00000049323	LTBP1	-	latent transforming growth factor beta binding protein 1	protein-coding
HIF2vsBabe_peak_58	chr1	156471030	156471030	+	5.78394	NA	promoter-TSS (NM_005920)	promoter-TSS (NM_005920)	-463	NM_005920	4209	Hs.314327	NM_005920	ENSG00000116604	MEF2D	-	myocyte enhancer factor 2D	protein-coding
HIF2vsBabe_peak_115	chr11	506953	506953	+	5.78394	NA	promoter-TSS (NM_203384)	promoter-TSS (NM_203384)	-132	NM_203385	6050	Hs.530687	NM_002939	ENSG00000023191	RNH1	RAI|RNH	ribonuclease/angiogenin inhibitor 1	protein-coding
HIF2vsBabe_peak_378	chr19	34625571	34625571	+	5.78394	NA	Intergenic	CpG	-37838	NM_001114093	26065	Hs.744009	NM_015578	ENSG00000257103	LSM14A	C19orf13|FAM61A|RAP55|RAP55A	LSM14A mRNA processing body assembly factor	protein-coding
HIF2vsBabe_peak_757	chr9	91309560	91309560	+	5.78394	NA	Intergenic	Intergenic	51260	NR_036252	100423015		NR_036252	ENSG00000265873	MIR4289	-	microRNA 4289	ncRNA
HIF2vsBabe_peak_85	chr10	12490876	12490876	+	5.78394	NA	intron (NM_001351032, intron 3 of 11)	intron (NM_001351032, intron 3 of 11)	59895	NM_001351032	57118	Hs.600547	NM_020397	ENSG00000183049	CAMK1D	CKLiK|CaM-K1|CaMKID	calcium/calmodulin dependent protein kinase ID	protein-coding
HIF2vsBabe_peak_191	chr13	20994195	20994195	+	5.78394	NA	intron (NM_015974, intron 5 of 7)	intron (NM_015974, intron 5 of 7)	13790	NR_039721	100616304		NR_039721	ENSG00000263978	MIR4499	-	microRNA 4499	ncRNA
HIF2vsBabe_peak_292	chr17	2075917	2075917	+	5.78394	NA	intron (NM_017575, intron 13 of 18)	intron (NM_017575, intron 13 of 18)	-60055	NR_110888	101927839	Hs.665648	NR_110888	ENSG00000225084	LOC101927839	-	uncharacterized LOC101927839	ncRNA
HIF2vsBabe_peak_548	chr3	134146164	134146164	+	5.78394	NA	Intergenic	Intergenic	-10505	NR_039951	100616281		NR_039951	ENSG00000284561	MIR4788	-	microRNA 4788	ncRNA
HIF2vsBabe_peak_574	chr4	26322297	26322297	+	5.78394	NA	promoter-TSS (NM_001363577)	promoter-TSS (NM_001363577)	-132	NM_015874	3516	Hs.479396	NM_005349	ENSG00000168214	RBPJ	AOS3|CBF1|IGKJRB|IGKJRB1|KBF2|RBP-J|RBPJK|RBPSUH|SUH|csl	recombination signal binding protein for immunoglobulin kappa J region	protein-coding
HIF2vsBabe_peak_355	chr19	1905379	1905379	+	5.78394	NA	promoter-TSS (NM_001329540)	promoter-TSS (NM_001329540)	-19	NM_138422	113179	Hs.144980	NM_138422	ENSG00000213638	ADAT3	FWP005|MRT36|MST121|MSTP121|S863-5|TAD3	adenosine deaminase tRNA specific 3	protein-coding
HIF2vsBabe_peak_529	chr3	45164818	45164818	+	5.78394	NA	intron (NM_178181, intron 1 of 3)	intron (NM_178181, intron 1 of 3)	23052	NM_022842	64866	Hs.476093	NM_022842	ENSG00000163814	CDCP1	CD318|SIMA135|TRASK	CUB domain containing protein 1	protein-coding
HIF2vsBabe_peak_771	chr9	133588200	133588200	+	5.78394	NA	Intergenic	CpG	-1068	NM_007313	25	Hs.431048	NM_005157	ENSG00000097007	ABL1	ABL|CHDSKM|JTK7|bcr/abl|c-ABL|c-ABL1|p150|v-abl	ABL proto-oncogene 1, non-receptor tyrosine kinase	protein-coding
HIF2vsBabe_peak_469	chr20	34359939	34359939	+	5.70476	NA	promoter-TSS (NM_016436)	promoter-TSS (NM_016436)	2	NM_016436	51230	Hs.517044	NM_016436	ENSG00000025293	PHF20	C20orf104|GLEA2|HCA58|NZF|TDRD20A|TZP	PHD finger protein 20	protein-coding
HIF2vsBabe_peak_62	chr1	207979611	207979611	+	5.70476	NA	intron (NR_135299, intron 4 of 5)	intron (NR_135299, intron 4 of 5)	-3743	NR_029518	407025		NR_029518	ENSG00000284203	MIR29B2	MIRN29B2	microRNA 29b-2	ncRNA
HIF2vsBabe_peak_490	chr21	43430139	43430139	+	5.70476	NA	intron (NR_119384, intron 1 of 1)	CpG	330	NM_020727	49854	Hs.434947	NM_020727	ENSG00000173276	ZBTB21	ZNF295	zinc finger and BTB domain containing 21	protein-coding
HIF2vsBabe_peak_51	chr1	149823436	149823436	+	5.70476	NA	promoter-TSS (NM_021059).2	promoter-TSS (NM_021059).2	-745	NM_021059	126961	Hs.647745	NM_021059	ENSG00000203811	HIST2H3C	H3|H3.2|H3/M|H3F2|H3FM|H3FN	histone cluster 2 H3 family member c	protein-coding
HIF2vsBabe_peak_165	chr12	8395843	8395843	+	5.53436	NA	promoter-TSS (NR_024254)	promoter-TSS (NR_024254)	-301	NR_024254	653113	Hs.661749	NR_024254		FAM86FP	-	family with sequence similarity 86, member A pseudogene	pseudo
HIF2vsBabe_peak_67	chr1	228756010	228756010	+	5.47718	NA	promoter-TSS (NR_023363).5	promoter-TSS (NR_023363).5	-913	NR_023376	100169765		NR_023376	ENSG00000201355	RNA5S14	RN5S14	RNA, 5S ribosomal 14	rRNA
HIF2vsBabe_peak_623	chr5	150455613	150455613	+	5.33564	NA	intron (NM_001252390, intron 1 of 17)	intron (NM_001252390, intron 1 of 17)	4982	NM_006058	10318	Hs.355141	NM_006058	ENSG00000145901	TNIP1	ABIN-1|NAF1|VAN|nip40-1	TNFAIP3 interacting protein 1	protein-coding
HIF2vsBabe_peak_404	chr19	52693199	52693199	+	5.33564	NA	promoter-TSS (NM_014225)	promoter-TSS (NM_014225)	-106	NM_014225	5518	Hs.467192	NM_014225	ENSG00000105568	PPP2R1A	MRD36|PP2A-Aalpha|PP2AA|PP2AAALPHA|PR65A	protein phosphatase 2 scaffold subunit Aalpha	protein-coding
HIF2vsBabe_peak_219	chr14	61614429	61614429	+	4.87818	NA	Intergenic	Intergenic	133627	NM_001017970	161291	Hs.146180	NM_001017970	ENSG00000182107	TMEM30B	CDC50B	transmembrane protein 30B	protein-coding
HIF2vsBabe_peak_764	chr9	103188990	103188990	+	4.87818	NA	promoter-TSS (NM_001198805)	promoter-TSS (NM_001198805)	-505	NM_001198807	91283	Hs.530272	NM_080655	ENSG00000066697	MSANTD3	C9orf30|L8	Myb/SANT DNA binding domain containing 3	protein-coding
HIF2vsBabe_peak_203	chr14	21081767	21081767	+	4.87818	NA	Intergenic	Intergenic	-22785	NM_001024822	493901	Hs.729466	NM_001024822	ENSG00000258436	RNASE12	HEL-S-85p|RAI1	ribonuclease A family member 12 (inactive)	protein-coding
HIF2vsBabe_peak_752	chr9	35815115	35815115	+	4.87818	NA	promoter-TSS (NM_032593)	promoter-TSS (NM_032593)	-76	NM_032593	84681	Hs.70573	NM_032593	ENSG00000137133	HINT2	HIT-17	histidine triad nucleotide binding protein 2	protein-coding
HIF2vsBabe_peak_544	chr3	122102051	122102051	+	4.87818	NA	promoter-TSS (NM_001308326)	promoter-TSS (NM_001308326)	27	NM_001308326	131076	Hs.220594	NM_001017928	ENSG00000160124	CCDC58	-	coiled-coil domain containing 58	protein-coding
HIF2vsBabe_peak_676	chr7	72681043	72681043	+	4.87818	NA	Intergenic	MER44B|DNA|TcMar-Tigger	41780	NM_148956	55695	Hs.510927	NM_018044	ENSG00000130305	NSUN5	NOL1|NOL1R|NSUN5A|WBSCR20|WBSCR20A|p120|p120(NOL1)	NOP2/Sun RNA methyltransferase 5	protein-coding
HIF2vsBabe_peak_206	chr14	25476489	25476489	+	4.87818	NA	intron (NM_001351940, intron 1 of 6)	intron (NM_001351940, intron 1 of 6)	41717	NM_001304477	29091	Hs.508958	NM_014178	ENSG00000168952	STXBP6	HSPC156|amisyn	syntaxin binding protein 6	protein-coding
HIF2vsBabe_peak_436	chr2	137003975	137003975	+	4.87818	NA	Intergenic	Intergenic	-128250	NM_003467	7852	Hs.593413	NM_003467	ENSG00000121966	CXCR4	CD184|D2S201E|FB22|HM89|HSY3RR|LAP-3|LAP3|LCR1|LESTR|NPY3R|NPYR|NPYRL|NPYY3R|WHIM|WHIMS	C-X-C motif chemokine receptor 4	protein-coding
HIF2vsBabe_peak_748	chr9	5628911	5628911	+	4.87818	NA	promoter-TSS (NM_001135920)	promoter-TSS (NM_001135920)	-196	NM_001135920	57589	Hs.211520	NM_020829	ENSG00000107036	RIC1	CIP150|KIAA1432|bA207C16.1	RIC1 homolog, RAB6A GEF complex partner 1	protein-coding
HIF2vsBabe_peak_264	chr16	4965618	4965618	+	4.87818	NA	intron (NM_002705, intron 1 of 21)	MIR|SINE|MIR	21531	NM_002705	5493	Hs.192233	NM_002705	ENSG00000118898	PPL	-	periplakin	protein-coding
HIF2vsBabe_peak_556	chr3	152746200	152746200	+	4.87818	NA	Intergenic	Intergenic	-133815	NM_002886	5912	Hs.98643	NM_002886	ENSG00000181467	RAP2B	-	RAP2B, member of RAS oncogene family	protein-coding
HIF2vsBabe_peak_669	chr7	46213550	46213550	+	4.87818	NA	Intergenic	Intergenic	-252679	NM_001013398	3486	Hs.450230	NM_000598	ENSG00000146674	IGFBP3	BP-53|IBP3	insulin like growth factor binding protein 3	protein-coding
HIF2vsBabe_peak_785	chrX	70288317	70288317	+	4.87818	NA	promoter-TSS (NM_013346)	promoter-TSS (NM_013346)	-19	NM_001256186	29934	Hs.260750	NM_013346	ENSG00000147164	SNX12	-	sorting nexin 12	protein-coding
HIF2vsBabe_peak_595	chr5	14179006	14179006	+	4.87818	NA	intron (NR_134469, intron 1 of 56)	intron (NR_134469, intron 1 of 56)	35555	NM_007118	7204	Hs.130031	NM_007118	ENSG00000038382	TRIO	ARHGEF23|MEBAS|MRD44|tgat	trio Rho guanine nucleotide exchange factor	protein-coding
HIF2vsBabe_peak_351	chr19	680607	680607	+	4.87818	NA	intron (NM_005860, intron 3 of 4)	CpG-12113	4215	NM_005860	10272	Hs.529038	NM_005860	ENSG00000070404	FSTL3	FLRG|FSRP	follistatin like 3	protein-coding
HIF2vsBabe_peak_643	chr6	43636083	43636083	+	4.87818	NA	intron (NM_001193341, intron 5 of 5)	intron (NM_001193341, intron 5 of 5)	19466	NM_018135	55168	Hs.520149	NM_018135	ENSG00000096080	MRPS18A	HumanS18b|MRP-S18-3|MRP-S18-a|MRPS18-3|S18bmt|S18mt-a	mitochondrial ribosomal protein S18A	protein-coding
HIF2vsBabe_peak_577	chr4	53964918	53964918	+	4.87818	NA	intron (NM_152540, intron 5 of 8)	intron (NM_152540, intron 5 of 8)	236434	NM_023940	65997	Hs.8035	NM_023940	ENSG00000128045	RASL11B	-	RAS like family 11 member B	protein-coding
HIF2vsBabe_peak_731	chr8	128863969	128863969	+	4.87818	NA	intron (NR_003367, intron 1 of 8)	intron (NR_003367, intron 1 of 8)	55761	NR_031609	100302185		NR_031609	ENSG00000283710	MIR1204	hsa-mir-1204	microRNA 1204	ncRNA
HIF2vsBabe_peak_770	chr9	132244951	132244951	+	4.87818	NA	Intergenic	CpG	-5988	NR_038955	100506190	Hs.529860	NR_038955		LINC00963	MetaLnc9	long intergenic non-protein coding RNA 963	ncRNA
HIF2vsBabe_peak_648	chr6	44044411	44044411	+	4.87818	NA	Intergenic	Intergenic	-2022	NR_125864	101929705	Hs.670378	NR_125864	ENSG00000237686	LOC101929705	-	uncharacterized LOC101929705	ncRNA
HIF2vsBabe_peak_175	chr12	76478790	76478790	+	4.87818	NA	promoter-TSS (NM_001330232)	promoter-TSS (NM_001330232)	-325	NM_001330231	4673	Hs.524599	NM_004537	ENSG00000187109	NAP1L1	NAP1|NAP1L|NRP	nucleosome assembly protein 1 like 1	protein-coding
HIF2vsBabe_peak_775	chr9	137533344	137533344	+	4.87818	NA	promoter-TSS (NM_000093)	promoter-TSS (NM_000093)	-307	NM_001278074	1289	Hs.210283	NM_000093	ENSG00000130635	COL5A1	EDSC|EDSCL1	collagen type V alpha 1 chain	protein-coding
HIF2vsBabe_peak_782	chrX	48815427	48815427	+	4.87818	NA	promoter-TSS (NM_001136158)	promoter-TSS (NM_001136158)	216	NM_001136159	55593	Hs.496098	NM_017602	ENSG00000068308	OTUD5	DUBA	OTU deubiquitinase 5	protein-coding
HIF2vsBabe_peak_403	chr19	52430346	52430346	+	4.87818	NA	promoter-TSS (NM_001031721)	promoter-TSS (NM_001031721)	-379	NM_001031721	79898	Hs.183390	NM_024840	ENSG00000176024	ZNF613	-	zinc finger protein 613	protein-coding
HIF2vsBabe_peak_572	chr4	7962409	7962409	+	4.87818	NA	Intergenic	MIR|SINE|MIR	-20756	NM_001134647	60312	Hs.529369	NM_021638	ENSG00000196526	AFAP1	AFAP|AFAP-110|AFAP110	actin filament associated protein 1	protein-coding
HIF2vsBabe_peak_338	chr18	8800349	8800349	+	4.87818	NA	intron (NM_015210, intron 10 of 16)	intron (NM_015210, intron 10 of 16)	82970	NM_015210	23255	Hs.707920	NM_015210	ENSG00000168502	MTCL1	CCDC165|KIAA0802|SOGA2	microtubule crosslinking factor 1	protein-coding
HIF2vsBabe_peak_150	chr11	85430386	85430386	+	4.87818	NA	promoter-TSS (NM_001365829)	promoter-TSS (NM_001365829)	7	NM_001289609	54843	Hs.369520	NM_032379	ENSG00000137501	SYTL2	CHR11SYT|EXO4|PPP1R151|SGA72M|SLP2|SLP2A	synaptotagmin like 2	protein-coding
HIF2vsBabe_peak_773	chr9	135089605	135089605	+	4.87818	NA	intron (NM_032536, intron 3 of 7)	intron (NM_032536, intron 3 of 7)	52160	NM_032536	84628	Hs.163642	NM_032536	ENSG00000196358	NTNG2	LHLL9381|Lmnt2|NTNG1|bA479K20.1	netrin G2	protein-coding
HIF2vsBabe_peak_137	chr11	64038978	64038978	+	4.87818	NA	intron (NM_004322, intron 2 of 2)	CpG	-12833	NM_001170726	56834	Hs.523763	NM_020155	ENSG00000173264	GPR137	C11orf4|GPR137A|TM7SF1L1	G protein-coupled receptor 137	protein-coding
HIF2vsBabe_peak_234	chr15	52945520	52945520	+	4.87818	NA	intron (NM_019600, intron 2 of 12)	intron (NM_019600, intron 2 of 12)	-1283	NM_001286495	56204	Hs.152385	NM_019600	ENSG00000047346	FAM214A	KIAA1370	family with sequence similarity 214 member A	protein-coding
HIF2vsBabe_peak_226	chr14	91709943	91709943	+	4.87818	NA	intron (NM_001348437, intron 1 of 2)	intron (NM_001348437, intron 1 of 2)	1105	NM_001177676	8111	Hs.8882	NM_003485	ENSG00000119714	GPR68	AI2A6|GPR12A|OGR1	G protein-coupled receptor 68	protein-coding
HIF2vsBabe_peak_518	chr3	11540651	11540651	+	4.87818	NA	intron (NM_001349238, intron 17 of 17)	MER119|DNA|hAT-Charlie	69621	NM_001128221	9686	Hs.740389	NM_014667	ENSG00000144560	VGLL4	VGL-4	vestigial like family member 4	protein-coding
HIF2vsBabe_peak_142	chr11	68776459	68776459	+	4.87818	NA	intron (NM_001098515, intron 2 of 2)	intron (NM_001098515, intron 2 of 2)	-3363	NR_120541	101928200	Hs.703759	NR_120541	ENSG00000256508	MRGPRF-AS1	-	MRGPRF antisense RNA 1	ncRNA
HIF2vsBabe_peak_501	chr21	47499514	47499514	+	4.87818	NA	Intergenic	Intergenic	-18512	NM_058174	1292	Hs.420269	NM_001849	ENSG00000142173	COL6A2	BTHLM1|PP3610|UCMD1	collagen type VI alpha 2 chain	protein-coding
HIF2vsBabe_peak_505	chr22	31569715	31569715	+	4.87818	NA	intron (NR_024212, intron 1 of 5)	MIRb|SINE|MIR	13547	NR_024210	91445	Hs.517553	NM_152267	ENSG00000138942	RNF185	-	ring finger protein 185	protein-coding
HIF2vsBabe_peak_122	chr11	10331183	10331183	+	4.87818	NA	intron (NR_103765, intron 1 of 3)	intron (NR_103765, intron 1 of 3)	1323	NR_103765	100130460	Hs.501890	NR_103765		CAND1.11	-	uncharacterized LOC100130460	ncRNA
HIF2vsBabe_peak_632	chr6	2765630	2765630	+	4.87818	NA	promoter-TSS (NM_130395)	promoter-TSS (NM_130395)	3	NM_020135	56897	Hs.236828	NM_020135	ENSG00000124535	WRNIP1	WHIP|bA420G6.2	WRN helicase interacting protein 1	protein-coding
HIF2vsBabe_peak_135	chr11	62495015	62495015	+	4.87818	NA	promoter-TSS (NR_037946)	promoter-TSS (NR_037946)	-86	NM_001079559	221092	Hs.657058	NM_001079559	ENSG00000214753	HNRNPUL2	HNRPUL2|SAF-A2	heterogeneous nuclear ribonucleoprotein U like 2	protein-coding
HIF2vsBabe_peak_621	chr5	150160487	150160487	+	4.82688	NA	intron (NM_032947, intron 1 of 1)	intron (NM_032947, intron 1 of 1)	2979	NM_032947	85027	Hs.29444	NM_032947	ENSG00000256235	SMIM3	C5orf62|MST150|NID67	small integral membrane protein 3	protein-coding
HIF2vsBabe_peak_492	chr21	44394411	44394411	+	4.65965	NA	promoter-TSS (NM_001320694)	promoter-TSS (NM_001320694)	-209	NM_001286258	5316	Hs.431043	NM_004571	ENSG00000160199	PKNOX1	PREP1|pkonx1c	PBX/knotted 1 homeobox 1	protein-coding
HIF2vsBabe_peak_466	chr20	33113816	33113816	+	4.52995	NA	intron (NM_001281728, intron 2 of 4)	intron (NM_001281728, intron 2 of 4)	9627	NM_014183	83658	Hs.593920	NM_014183	ENSG00000125971	DYNLRB1	BITH|BLP|DNCL2A|DNLC2A|ROBLD1	dynein light chain roadblock-type 1	protein-coding
HIF2vsBabe_peak_402	chr19	50381209	50381209	+	4.52995	NA	promoter-TSS (NM_032375)	promoter-TSS (NM_032375)	250	NM_001168222	79735	Hs.631587	NM_024682	ENSG00000104946	TBC1D17	-	TBC1 domain family member 17	protein-coding
HIF2vsBabe_peak_249	chr15	75953574	75953574	+	4.46660	NA	Intergenic	Intergenic	12226	NM_153271	257364	Hs.8705	NM_153271	ENSG00000173548	SNX33	SH3PX3|SH3PXD3C|SNX30	sorting nexin 33	protein-coding
HIF2vsBabe_peak_196	chr13	52158262	52158262	+	4.46660	NA	promoter-TSS (NM_052950)	promoter-TSS (NM_052950)	-336	NM_052950	115825	Hs.46506	NM_052950	ENSG00000139668	WDFY2	PROF|WDF2|ZFYVE22	WD repeat and FYVE domain containing 2	protein-coding
HIF2vsBabe_peak_711	chr8	23619142	23619142	+	4.46660	NA	Intergenic	Intergenic	-55031	NM_001136271	137814	Hs.532654	NM_001136271	ENSG00000180053	NKX2-6	CSX2|CTHM|NKX2F|NKX4-2	NK2 homeobox 6	protein-coding
HIF2vsBabe_peak_109	chr10	104406135	104406135	+	4.46660	NA	intron (NM_001345950, intron 1 of 4)	intron (NM_001345950, intron 1 of 4)	1883	NM_001345950	81603	Hs.336810	NM_030912	ENSG00000171206	TRIM8	GERP|RNF27	tripartite motif containing 8	protein-coding
HIF2vsBabe_peak_712	chr8	25316116	25316116	+	4.46660	NA	promoter-TSS (NM_017634)	promoter-TSS (NM_017634)	-167	NM_017634	54793	Hs.72071	NM_017634	ENSG00000104756	KCTD9	BTBD27	potassium channel tetramerization domain containing 9	protein-coding
HIF2vsBabe_peak_586	chr4	129209190	129209190	+	4.46660	NA	promoter-TSS (NM_006320)	promoter-TSS (NM_006320)	-222	NM_006320	10424	Hs.507910	NM_006320	ENSG00000164040	PGRMC2	DG6|PMBP	progesterone receptor membrane component 2	protein-coding
HIF2vsBabe_peak_385	chr19	41222807	41222807	+	4.46660	NA	promoter-TSS (NM_025194)	promoter-TSS (NM_025194)	-16	NM_024876	79934	Hs.130712	NM_024876	ENSG00000123815	COQ8B	ADCK4|NPHS9	coenzyme Q8B	protein-coding
HIF2vsBabe_peak_735	chr8	134309757	134309757	+	4.46660	NA	promoter-TSS (NM_001135242)	promoter-TSS (NM_001135242)	-210	NM_006096	10397	Hs.372914	NM_006096	ENSG00000104419	NDRG1	CAP43|CMT4D|DRG-1|DRG1|GC4|HMSNL|NDR1|NMSL|PROXY1|RIT42|RTP|TARG1|TDD5	N-myc downstream regulated 1	protein-coding
HIF2vsBabe_peak_69	chr1	228761956	228761956	+	4.09365	NA	promoter-TSS (NR_023363).8	promoter-TSS (NR_023363).8	-182	NR_023368	100169757		NR_023368	ENSG00000200624	RNA5S6	RN5S6	RNA, 5S ribosomal 6	rRNA
HIF2vsBabe_peak_112	chr10	111986492	111986492	+	4.03721	NA	intron (NM_005962, intron 1 of 5)	intron (NM_005962, intron 1 of 5)	738	NM_005962	4601	Hs.602078	NM_005962	ENSG00000119950	MXI1	MAD2|MXD2|MXI|bHLHc11	MAX interactor 1, dimerization protein	protein-coding
HIF2vsBabe_peak_498	chr21	47238834	47238834	+	4.00402	NA	intron (NR_145492, intron 3 of 16)	L1MC1|LINE|L1	17499	NR_038876	100129027	Hs.689591	NR_038876	ENSG00000205424	LOC100129027	-	uncharacterized LOC100129027	ncRNA
HIF2vsBabe_peak_637	chr6	15245946	15245946	+	4.00402	NA	promoter-TSS (NM_004973)	promoter-TSS (NM_004973)	-354	NM_004973	3720	Hs.269059	NM_004973	ENSG00000008083	JARID2	JMJ	jumonji and AT-rich interaction domain containing 2	protein-coding
HIF2vsBabe_peak_166	chr12	12878588	12878588	+	4.00402	NA	promoter-TSS (NM_001130415)	promoter-TSS (NM_001130415)	-263	NM_001130415	81575	Hs.23388	NM_030817	ENSG00000178878	APOLD1	VERGE	apolipoprotein L domain containing 1	protein-coding
HIF2vsBabe_peak_721	chr8	28260026	28260026	+	4.00402	NA	Intergenic	Intergenic	-16049	NM_018660	55893	Hs.435535	NM_018660	ENSG00000186918	ZNF395	HDBP-2|HDBP2|HDRF-2|PBF|PRF-1|PRF1|Si-1-8-14	zinc finger protein 395	protein-coding
HIF2vsBabe_peak_416	chr2	55844884	55844884	+	4.00402	NA	promoter-TSS (NM_001122964)	promoter-TSS (NM_001122964)	-127	NM_001282850	57223	Hs.516182	NM_020463	ENSG00000275052	PPP4R3B	FLFL2|PP4R3B|PSY2|SMEK2|smk1	protein phosphatase 4 regulatory subunit 3B	protein-coding
HIF2vsBabe_peak_343	chr18	20263537	20263537	+	4.00402	NA	Intergenic	Intergenic	103263	NR_110782	101927571	Hs.335020	NR_110782	ENSG00000266850	LOC101927571	-	uncharacterized LOC101927571	ncRNA
HIF2vsBabe_peak_288	chr16	88338190	88338190	+	4.00402	NA	Intergenic	Intergenic	110303	NR_110944	101928880	Hs.634835	NR_110944	ENSG00000260420	LINC02182	LA16c-444G7.2	long intergenic non-protein coding RNA 2182	ncRNA
HIF2vsBabe_peak_531	chr3	47823579	47823579	+	4.00402	NA	promoter-TSS (NM_003074)	promoter-TSS (NM_003074)	-196	NM_003074	6599	Hs.476179	NM_003074	ENSG00000173473	SMARCC1	BAF155|CRACC1|Rsc8|SRG3|SWI3	SWI/SNF related, matrix associated, actin dependent regulator of chromatin subfamily c member 1	protein-coding
HIF2vsBabe_peak_557	chr3	154788755	154788755	+	4.00402	NA	intron (NM_001354642, intron 1 of 22)	intron (NM_001354642, intron 1 of 22)	-8706	NM_000902	4311	Hs.307734	NM_000902	ENSG00000196549	MME	CALLA|CD10|CMT2T|NEP|SCA43|SFE	membrane metalloendopeptidase	protein-coding
HIF2vsBabe_peak_742	chr8	145026344	145026344	+	4.00402	NA	intron (NM_000445, intron 2 of 32)	intron (NM_000445, intron 2 of 32)	-1250	NM_201380	5339	Hs.434248	NM_000445	ENSG00000178209	PLEC	EBS1|EBSMD|EBSND|EBSO|EBSOG|EBSPA|HD1|LGMD2Q|LGMDR17|PCN|PLEC1|PLEC1b|PLTN	plectin	protein-coding
HIF2vsBabe_peak_324	chr17	73781044	73781044	+	4.00402	NA	promoter-TSS (NR_039892)	promoter-TSS (NR_039892)	124	NR_038131	85451	Hs.584768	NM_001080419	ENSG00000132478	UNK	UNKEMPT|ZC3H5|ZC3HDC5	unk zinc finger	protein-coding
HIF2vsBabe_peak_222	chr14	65453596	65453596	+	4.00402	NA	promoter-TSS (NM_002028)	promoter-TSS (NM_002028)	-17	NM_002028	2342	Hs.325531	NM_002028	ENSG00000257365	FNTB	FPTB	farnesyltransferase, CAAX box, beta	protein-coding
HIF2vsBabe_peak_751	chr9	35673797	35673797	+	4.00402	NA	promoter-TSS (NM_001216)	promoter-TSS (NM_001216)	-128	NM_001216	768	Hs.63287	NM_001216	ENSG00000107159	CA9	CAIX|MN	carbonic anhydrase 9	protein-coding
HIF2vsBabe_peak_755	chr9	86785924	86785924	+	4.00402	NA	Intergenic	Intergenic	107566	NR_110995	101927575	Hs.459826	NR_110995	ENSG00000227463	LOC101927575	-	uncharacterized LOC101927575	ncRNA
HIF2vsBabe_peak_262	chr16	3074014	3074014	+	4.00402	NA	promoter-TSS (NM_001347703)	promoter-TSS (NM_001347703)	-22	NM_001347704	79228	Hs.412304	NM_024339	ENSG00000131652	THOC6	WDR58|fSAP35	THO complex 6	protein-coding
HIF2vsBabe_peak_559	chr3	158795805	158795805	+	4.00402	NA	intron (NM_001197114, intron 1 of 9)	intron (NM_001197114, intron 1 of 9)	8697	NM_001042706	654502	Hs.570685	NM_001042705	ENSG00000214216	IQCJ	-	IQ motif containing J	protein-coding
HIF2vsBabe_peak_195	chr13	51865789	51865789	+	4.00402	NA	Intergenic	Intergenic	-49379	NM_001101320	647174	Hs.685891	NM_001101320	ENSG00000253309	SERPINE3	-	serpin family E member 3	protein-coding
HIF2vsBabe_peak_382	chr19	37329203	37329203	+	4.00402	NA	promoter-TSS (NM_001242802)	promoter-TSS (NM_001242802)	86	NM_206894	388536	Hs.282067	NM_206894	ENSG00000197863	ZNF790	-	zinc finger protein 790	protein-coding
HIF2vsBabe_peak_692	chr7	135194761	135194761	+	4.00402	NA	promoter-TSS (NM_013316)	promoter-TSS (NM_013316)	89	NM_001190847	4850	Hs.490224	NM_013316	ENSG00000080802	CNOT4	CLONE243|NOT4|NOT4H	CCR4-NOT transcription complex subunit 4	protein-coding
HIF2vsBabe_peak_656	chr6	131701370	131701370	+	4.00402	NA	Intergenic	Intergenic	129826	NM_138633	9465	Hs.486483	NM_004842	ENSG00000118507	AKAP7	AKAP15|AKAP18	A-kinase anchoring protein 7	protein-coding
HIF2vsBabe_peak_170	chr12	54805469	54805469	+	4.00402	NA	intron (NR_120486, intron 3 of 3)	intron (NR_120486, intron 3 of 3)	7581	NM_002205	3678	Hs.505654	NM_002205	ENSG00000161638	ITGA5	CD49e|FNRA|VLA-5|VLA5A	integrin subunit alpha 5	protein-coding
HIF2vsBabe_peak_349	chr18	77122082	77122082	+	4.00402	NA	intron (NR_148360, intron 27 of 31)	intron (NR_148360, intron 27 of 31)	-33848	NM_001278669	4772	Hs.534074	NM_006162	ENSG00000131196	NFATC1	NF-ATC|NF-ATc1.2|NFAT2|NFATc	nuclear factor of activated T cells 1	protein-coding
HIF2vsBabe_peak_410	chr2	23642388	23642388	+	4.00402	NA	intron (NM_052920, intron 1 of 13)	intron (NM_052920, intron 1 of 13)	34338	NM_052920	114818	Hs.130593	NM_025067	ENSG00000119771	KLHL29	KBTBD9	kelch like family member 29	protein-coding
HIF2vsBabe_peak_550	chr3	143690772	143690772	+	4.00402	NA	5' UTR (NM_173552, exon 1 of 3)	5' UTR (NM_173552, exon 1 of 3)	132	NM_001363944	205428	Hs.288954	NM_173552	ENSG00000181744	DIPK2A	C3orf58|DIA1|GoPro49|HASF	divergent protein kinase domain 2A	protein-coding
HIF2vsBabe_peak_102	chr10	97416403	97416403	+	4.00402	NA	promoter-TSS (NM_001323412)	promoter-TSS (NM_001323412)	65	NM_002860	5832	Hs.500645	NM_002860	ENSG00000059573	ALDH18A1	ADCL3|ARCL3A|GSAS|P5CS|PYCS|SPG9|SPG9A|SPG9B	aldehyde dehydrogenase 18 family member A1	protein-coding
HIF2vsBabe_peak_609	chr5	127553084	127553084	+	4.00402	NA	Intergenic	Intergenic	133626	NM_001256461	6558	Hs.162585	NM_001046	ENSG00000064651	SLC12A2	BSC|BSC2|NKCC1|PPP1R141	solute carrier family 12 member 2	protein-coding
HIF2vsBabe_peak_301	chr17	7738985	7738985	+	4.00402	NA	Intergenic	CpG	-4239	NM_001348716	23135	Hs.223678	NM_001080424	ENSG00000132510	KDM6B	JMJD3	lysine demethylase 6B	protein-coding
HIF2vsBabe_peak_602	chr5	92957049	92957049	+	4.00402	NA	promoter-TSS (NR_031754)	promoter-TSS (NR_031754)	-555	NR_031754	100313887		NR_031754	ENSG00000284336	MIR2277	mir-2277	microRNA 2277	ncRNA
HIF2vsBabe_peak_560	chr3	174158846	174158846	+	4.00402	NA	Intergenic	CpG	-418278	NM_207015	254827	Hs.565848	NM_207015	ENSG00000177694	NAALADL2	-	N-acetylated alpha-linked acidic dipeptidase like 2	protein-coding
HIF2vsBabe_peak_455	chr2	235671977	235671977	+	4.00402	NA	Intergenic	MER5A|DNA|hAT-Charlie	80665	NR_132376	106144537	Hs.580616	NR_132376	ENSG00000280744	LINC01173	-	long intergenic non-protein coding RNA 1173	ncRNA
HIF2vsBabe_peak_565	chr3	197635575	197635575	+	4.00402	NA	intron (NM_001323029, intron 9 of 11)	intron (NM_001323029, intron 9 of 11)	41221	NM_001323030	84223	Hs.591675	NM_032263	ENSG00000114473	IQCG	CFAP122|DRC9	IQ motif containing G	protein-coding
HIF2vsBabe_peak_240	chr15	71055848	71055848	+	4.00402	NA	promoter-TSS (NM_018003)	promoter-TSS (NM_018003)	49	NM_018003	55075	Hs.108049	NM_018003	ENSG00000137831	UACA	NUCLING	uveal autoantigen with coiled-coil domains and ankyrin repeats	protein-coding
HIF2vsBabe_peak_537	chr3	58038327	58038327	+	4.00402	NA	intron (NM_001164317, intron 1 of 46)	intron (NM_001164317, intron 1 of 46)	44178	NM_001164317	2317	Hs.476448	NM_001457	ENSG00000136068	FLNB	ABP-278|ABP-280|AOI|FH1|FLN-B|FLN1L|LRS1|SCT|TABP|TAP	filamin B	protein-coding
HIF2vsBabe_peak_256	chr15	101728206	101728206	+	4.00402	NA	intron (NM_014918, intron 2 of 2)	intron (NM_014918, intron 2 of 2)	64047	NM_014918	22856	Hs.110488	NM_014918	ENSG00000131873	CHSY1	CHSY|CSS1|ChSy-1|TPBS	chondroitin sulfate synthase 1	protein-coding
HIF2vsBabe_peak_340	chr18	12948095	12948095	+	3.99480	NA	promoter-TSS (NM_001013437)	promoter-TSS (NM_001013437)	85	NM_001013437	81929	Hs.301048	NM_031216	ENSG00000085415	SEH1L	SEC13L|SEH1A|SEH1B|Seh1	SEH1 like nucleoporin	protein-coding
HIF2vsBabe_peak_68	chr1	228759713	228759713	+	3.80756	NA	promoter-TSS (NR_023363).7	promoter-TSS (NR_023363).7	-181	NR_023367	100169756		NR_023367	ENSG00000199396	RNA5S5	RN5S5	RNA, 5S ribosomal 5	rRNA
HIF2vsBabe_peak_411	chr2	28615682	28615682	+	3.78741	NA	promoter-TSS (NM_005253)	promoter-TSS (NM_005253)	-43	NM_005253	2355	Hs.220971	NM_005253	ENSG00000075426	FOSL2	FRA2	FOS like 2, AP-1 transcription factor subunit	protein-coding
HIF2vsBabe_peak_367	chr19	8578742	8578742	+	3.78741	NA	intron (NM_032370, intron 1 of 5)	CpG	309	NM_001146175	84330	Hs.515114	NM_032370	ENSG00000133250	ZNF414	ZFP414	zinc finger protein 414	protein-coding
HIF2vsBabe_peak_541	chr3	75484488	75484488	+	3.78731	NA	promoter-TSS (NR_024241)	promoter-TSS (NR_024241)	29	NR_151706	107986100	Hs.673812	NR_151705	ENSG00000272690	LINC02018	-	long intergenic non-protein coding RNA 2018	ncRNA
HIF2vsBabe_peak_763	chr9	102583925	102583925	+	3.62794	NA	promoter-TSS (NM_173199)	promoter-TSS (NM_173199)	-212	NM_173200	8013	Hs.279522	NM_006981	ENSG00000119508	NR4A3	CHN|CSMF|MINOR|NOR1|TEC	nuclear receptor subfamily 4 group A member 3	protein-coding
HIF2vsBabe_peak_230	chr14	105957357	105957357	+	3.62794	NA	promoter-TSS (NM_001367178)	promoter-TSS (NM_001367178)	-226	NM_001367178	283643	Hs.720306	NM_173608	ENSG00000185347	TEDC1	C14orf80	tubulin epsilon and delta complex 1	protein-coding
HIF2vsBabe_peak_73	chr1	228771098	228771098	+	3.60135	NA	Intergenic	CpG-2319	-7085	NR_023371	100169760		NR_023371	ENSG00000201321	RNA5S9	RN5S9	RNA, 5S ribosomal 9	rRNA
HIF2vsBabe_peak_71	chr1	228766409	228766409	+	3.43002	NA	Intergenic	CpG-2319	-2396	NR_023371	100169760		NR_023371	ENSG00000201321	RNA5S9	RN5S9	RNA, 5S ribosomal 9	rRNA
HIF2vsBabe_peak_442	chr2	203239999	203239999	+	3.26707	NA	Intergenic	CpG	-1051	NM_001204	659	Hs.471119	NM_001204	ENSG00000204217	BMPR2	BMPR-II|BMPR3|BMR2|BRK-3|POVD1|PPH1|T-ALK	bone morphogenetic protein receptor type 2	protein-coding
HIF2vsBabe_peak_261	chr16	3070876	3070876	+	3.26707	NA	intron (NM_016639, intron 1 of 3)	CpG	507	NM_016639	51330	Hs.355899	NM_016639	ENSG00000006327	TNFRSF12A	CD266|FN14|TWEAKR	TNF receptor superfamily member 12A	protein-coding
HIF2vsBabe_peak_70	chr1	228763997	228763997	+	3.25724	NA	promoter-TSS (NR_023371)	promoter-TSS (NR_023371)	16	NR_023371	100169760		NR_023371	ENSG00000201321	RNA5S9	RN5S9	RNA, 5S ribosomal 9	rRNA
HIF2vsBabe_peak_18	chr1	17067006	17067006	+	3.25030	NA	promoter-TSS (NR_004400).3	promoter-TSS (NR_004400).3	-5	NR_004408	26869		NR_004408	ENSG00000207513	RNU1-3	HSD4|RNU1G3	RNA, U1 small nuclear 3	snRNA
HIF2vsBabe_peak_19	chr1	17222472	17222472	+	3.25030	NA	promoter-TSS (NR_004400).4	promoter-TSS (NR_004400).4	-3	NR_004430	26871		NR_004430	ENSG00000206652	RNU1-1	HSD1|HU1-1|RNU1|RNU1A|RNU1A3|RNU1G4|Rnu1a1|U1|U1A1	RNA, U1 small nuclear 1	snRNA
HIF2vsBabe_peak_528	chr3	40498863	40498863	+	3.16053	NA	promoter-TSS (NM_003973)	promoter-TSS (NM_003973)	33	NM_001034996	9045	Hs.446522	NM_003973	ENSG00000188846	RPL14	CAG-ISL-7|CTG-B33|L14|RL14|hRL14	ribosomal protein L14	protein-coding
HIF2vsBabe_peak_218	chr14	55574841	55574841	+	3.16053	NA	Intergenic	Intergenic	-21129	NM_002306	3958	Hs.531081	NM_002306	ENSG00000131981	LGALS3	CBP35|GAL3|GALBP|GALIG|L31|LGALS2|MAC2	galectin 3	protein-coding
HIF2vsBabe_peak_756	chr9	88897839	88897839	+	3.16053	NA	promoter-TSS (NM_030940)	promoter-TSS (NM_030940)	-386	NM_030940	81689	Hs.449291	NM_030940	ENSG00000135070	ISCA1	HBLD2|ISA1|MMDS5|hIscA	iron-sulfur cluster assembly 1	protein-coding
HIF2vsBabe_peak_76	chr1	229694638	229694638	+	3.16053	NA	promoter-TSS (NM_012089)	promoter-TSS (NM_012089)	-184	NM_012089	23456	Hs.17614	NM_012089	ENSG00000135776	ABCB10	EST20237|M-ABC2|MTABC2	ATP binding cassette subfamily B member 10	protein-coding
HIF2vsBabe_peak_238	chr15	63796578	63796578	+	3.16053	NA	promoter-TSS (NM_006537)	promoter-TSS (NM_006537)	-132	NM_001256702	9960	Hs.458499	NM_006537	ENSG00000140455	USP3	SIH003|UBP	ubiquitin specific peptidase 3	protein-coding
HIF2vsBabe_peak_453	chr2	223912253	223912253	+	3.16053	NA	Intergenic	Intergenic	-4395	NM_080671	23704	Hs.348522	NM_080671	ENSG00000152049	KCNE4	MIRP3	potassium voltage-gated channel subfamily E regulatory subunit 4	protein-coding
HIF2vsBabe_peak_329	chr17	79213063	79213063	+	3.16053	NA	promoter-TSS (NM_001353403)	promoter-TSS (NM_001353403)	-48	NM_001353402	284184	Hs.356545	NM_001086521	ENSG00000224877	NDUFAF8	C17orf89	NADH:ubiquinone oxidoreductase complex assembly factor 8	protein-coding
HIF2vsBabe_peak_318	chr17	48288047	48288047	+	3.16053	NA	Intergenic	Intergenic	-4008	NR_110806	101927230	Hs.514326	NR_110806		LINC01969	-	long intergenic non-protein coding RNA 1969	ncRNA
HIF2vsBabe_peak_705	chr8	21495302	21495302	+	3.16053	NA	Intergenic	L2c|LINE|L2	151085	NM_001495	2675	Hs.441202	NM_001495	ENSG00000168546	GFRA2	GDNFRB|NRTNR-ALPHA|NTNRA|RETL2|TRNR2	GDNF family receptor alpha 2	protein-coding
HIF2vsBabe_peak_481	chr21	16329011	16329011	+	3.16053	NA	Intergenic	Intergenic	-38022	NR_146322	107987295		NR_146322		LINC02246	-	long intergenic non-protein coding RNA 2246	ncRNA
HIF2vsBabe_peak_551	chr3	143691745	143691745	+	3.16053	NA	promoter-TSS (NM_001134470)	promoter-TSS (NM_001134470)	-178	NM_001134470	205428	Hs.288954	NM_173552	ENSG00000181744	DIPK2A	C3orf58|DIA1|GoPro49|HASF	divergent protein kinase domain 2A	protein-coding
HIF2vsBabe_peak_493	chr21	44753465	44753465	+	3.16053	NA	Intergenic	L2b|LINE|L2	-1546	NR_103713	100126693	Hs.473952	NR_103713		LINC00322	C21orf136|NCRNA00322	long intergenic non-protein coding RNA 322	ncRNA
HIF2vsBabe_peak_458	chr20	2114372	2114372	+	3.16053	NA	intron (NM_080836, intron 3 of 3)	intron (NM_080836, intron 3 of 3)	31899	NM_080836	140901	Hs.100057	NM_080836	ENSG00000125834	STK35	CLIK1|STK35L1	serine/threonine kinase 35	protein-coding
HIF2vsBabe_peak_570	chr4	6345827	6345827	+	3.16053	NA	intron (NM_181876, intron 6 of 8)	intron (NM_181876, intron 6 of 8)	37768	NM_181876	5522	Hs.479069	NM_020416	ENSG00000074211	PPP2R2C	B55-GAMMA|B55gamma|IMYPNO|IMYPNO1|PR52|PR55G	protein phosphatase 2 regulatory subunit Bgamma	protein-coding
HIF2vsBabe_peak_789	chrX	134185907	134185907	+	3.16053	NA	exon (NM_001078172, exon 1 of 1)	exon (NM_001078172, exon 1 of 1)	258	NM_001134321	26071	Hs.460924	NM_015582	ENSG00000203950	RTL8A	CXX1b|FAM127B|MAR8A|SIRH6	retrotransposon Gag like 8A	protein-coding
HIF2vsBabe_peak_5	chr1	8154751	8154751	+	3.16053	NA	Intergenic	Intergenic	-68382	NM_018948	54206	Hs.605445	NM_018948	ENSG00000116285	ERRFI1	GENE-33|MIG-6|MIG6|RALT	ERBB receptor feedback inhibitor 1	protein-coding
HIF2vsBabe_peak_454	chr2	235588703	235588703	+	3.16053	NA	Intergenic	Intergenic	-2609	NR_132376	106144537	Hs.580616	NR_132376	ENSG00000280744	LINC01173	-	long intergenic non-protein coding RNA 1173	ncRNA
HIF2vsBabe_peak_302	chr17	7746080	7746080	+	3.16053	NA	intron (NM_001080424, intron 1 of 21)	CpG	2845	NM_001080424	23135	Hs.223678	NM_001080424	ENSG00000132510	KDM6B	JMJD3	lysine demethylase 6B	protein-coding
HIF2vsBabe_peak_98	chr10	80732623	80732623	+	3.16053	NA	intron (NR_015429, intron 3 of 7)	intron (NR_015429, intron 3 of 7)	94582	NR_024431	283050	Hs.309176	NR_015429	ENSG00000224596	ZMIZ1-AS1	-	ZMIZ1 antisense RNA 1	ncRNA
HIF2vsBabe_peak_522	chr3	23987632	23987632	+	3.16053	NA	promoter-TSS (NM_001145425)	promoter-TSS (NM_001145425)	20	NM_001145425	9975	Hs.37288	NM_005126	ENSG00000174738	NR1D2	BD73|EAR-1R|REVERBB|REVERBbeta|RVR	nuclear receptor subfamily 1 group D member 2	protein-coding
HIF2vsBabe_peak_666	chr7	45151443	45151443	+	3.16053	NA	promoter-TSS (NM_001261834)	promoter-TSS (NM_001261834)	-97	NM_030900	9238	Hs.231411	NM_004749	ENSG00000136270	TBRG4	CPR2|FASTKD4	transforming growth factor beta regulator 4	protein-coding
HIF2vsBabe_peak_243	chr15	72523398	72523398	+	3.16053	NA	5' UTR (NM_001206796, exon 1 of 12)	5' UTR (NM_001206796, exon 1 of 12)	133	NM_182471	5315	Hs.534770	NM_002654	ENSG00000067225	PKM	CTHBP|HEL-S-30|OIP3|PK3|PKM2|TCB|THBP1	pyruvate kinase M1/2	protein-coding
HIF2vsBabe_peak_507	chr22	35696032	35696032	+	3.16053	NA	intron (NM_001135732, intron 1 of 14)	CpG	145	NM_005488	10043	Hs.474705	NM_005488	ENSG00000100284	TOM1	-	target of myb1 membrane trafficking protein	protein-coding
HIF2vsBabe_peak_567	chr4	1195778	1195778	+	3.16053	NA	intron (NR_024569, intron 2 of 3)	L1MB7|LINE|L1	6972	NM_001199021	10417	Hs.302963	NM_012445	ENSG00000159674	SPON2	DIL-1|DIL1|M-SPONDIN|MINDIN	spondin 2	protein-coding
HIF2vsBabe_peak_228	chr14	100706820	100706820	+	3.16053	NA	intron (NM_003403, intron 1 of 4)	CpG-7374	1339	NM_003403	7528	Hs.388927	NM_003403	ENSG00000100811	YY1	DELTA|GADEVS|INO80S|NF-E1|UCRBP|YIN-YANG-1	YY1 transcription factor	protein-coding
HIF2vsBabe_peak_642	chr6	41755263	41755263	+	3.16053	NA	promoter-TSS (NM_001134493)	promoter-TSS (NM_001134493)	82	NM_001134493	100188893	Hs.731633	NM_001134493	ENSG00000214736	TOMM6	OBTP|TOM6	translocase of outer mitochondrial membrane 6	protein-coding
HIF2vsBabe_peak_417	chr2	61977684	61977684	+	3.16053	NA	Intergenic	L2a|LINE|L2	103511	NM_001201543	84140	Hs.440466	NM_032180	ENSG00000170264	FAM161A	RP28	FAM161 centrosomal protein A	protein-coding
HIF2vsBabe_peak_777	chrX	3096175	3096175	+	3.16053	NA	Intergenic	Intergenic	-93686	NR_038428	100129464	Hs.187816	NR_038428	ENSG00000228459	LINC01546	CXorf28	long intergenic non-protein coding RNA 1546	ncRNA
HIF2vsBabe_peak_478	chr20	61283632	61283632	+	3.16053	NA	intron (NM_016354, intron 1 of 11)	intron (NM_016354, intron 1 of 11)	9777	NM_016354	28231	Hs.235782	NM_016354	ENSG00000101187	SLCO4A1	OATP-E|OATP1|OATP4A1|OATPE|OATPRP1|POAT|SLC21A12	solute carrier organic anion transporter family member 4A1	protein-coding
HIF2vsBabe_peak_99	chr10	88855216	88855216	+	3.16053	NA	promoter-TSS (NM_005271)	promoter-TSS (NM_005271)	253	NM_019054	54537	Hs.500419	NM_019054	ENSG00000122376	SHLD2	FAM35A|FAM35A1|RINN2|bA163M19.1	shieldin complex subunit 2	protein-coding
HIF2vsBabe_peak_81	chr10	3111149	3111149	+	3.16053	NA	promoter-TSS (NM_001345944)	promoter-TSS (NM_001345944)	-232	NM_001345944	5214	Hs.26010	NM_002627	ENSG00000067057	PFKP	ATP-PFK|PFK-C|PFK-P|PFKF	phosphofructokinase, platelet	protein-coding
HIF2vsBabe_peak_679	chr7	74267474	74267474	+	3.16053	NA	intron (NM_173537, intron 1 of 15)	CpG	398	NM_173537	84163	Hs.647017	NM_173537	ENSG00000196275	GTF2IRD2	FP630|GTF2IRD2 alpha|GTF2IRD2A	GTF2I repeat domain containing 2	protein-coding
HIF2vsBabe_peak_61	chr1	201532191	201532191	+	3.16053	NA	Intergenic	Intergenic	43159	NR_026667	376693	Hs.605989	NR_026667		RPS10P7	RPS10_2_147	ribosomal protein S10 pseudogene 7	pseudo
HIF2vsBabe_peak_149	chr11	76495696	76495696	+	3.16053	NA	intron (NM_001318478, intron 1 of 1)	intron (NM_001318478, intron 1 of 1)	504	NM_001318479	25987	Hs.8361	NM_015516	ENSG00000182704	TSKU	E2IG4|LRRC54|TSK	tsukushi, small leucine rich proteoglycan	protein-coding
HIF2vsBabe_peak_430	chr2	129059320	129059320	+	3.16053	NA	intron (NM_004807, intron 1 of 1)	intron (NM_004807, intron 1 of 1)	17122	NM_004807	9394	Hs.512841	NM_004807	ENSG00000136720	HS6ST1	HH15|HS6ST	heparan sulfate 6-O-sulfotransferase 1	protein-coding
HIF2vsBabe_peak_65	chr1	228744318	228744318	+	2.91040	NA	Intergenic	CpG	1815	NR_023373	100169762		NR_023373	ENSG00000199334	RNA5S11	RN5S11	RNA, 5S ribosomal 11	rRNA
HIF2vsBabe_peak_352	chr19	1253375	1253375	+	2.90333	NA	intron (NM_177401, intron 4 of 7)	intron (NM_177401, intron 4 of 7)	4823	NM_177401	90007	Hs.465529	NM_177401	ENSG00000167470	MIDN	-	midnolin	protein-coding
HIF2vsBabe_peak_491	chr21	43460749	43460749	+	2.82149	NA	Intergenic	L2b|LINE|L2	18371	NR_027273	150142	Hs.143833	NM_198078	ENSG00000237232	ZNF295-AS1	C21orf121|NCRNA00318|PRED87	ZNF295 antisense RNA 1	ncRNA
HIF2vsBabe_peak_66	chr1	228748912	228748912	+	2.81998	NA	promoter-TSS (NR_023363).2	promoter-TSS (NR_023363).2	-538	NR_023363	100169751		NR_023363	ENSG00000199352	RNA5S1	RN5S1	RNA, 5S ribosomal 1	rRNA
HIF2vsBabe_peak_576	chr4	39529381	39529381	+	2.52695	NA	promoter-TSS (NM_001184700)	promoter-TSS (NM_001184700)	-78	NR_047679	100885776	Hs.640769	NR_047679	ENSG00000249348	UGDH-AS1	-	UGDH antisense RNA 1	ncRNA
HIF2vsBabe_peak_49	chr1	120612508	120612508	+	2.52695	NA	promoter-TSS (NR_157049)	promoter-TSS (NR_157049)	-191	NM_001200001	4853	Hs.487360	NM_024408	ENSG00000134250	NOTCH2	AGS2|HJCYS|hN2	notch receptor 2	protein-coding
HIF2vsBabe_peak_276	chr16	31471101	31471101	+	2.52695	NA	exon (NM_001288767, exon 3 of 8)	exon (NM_001288767, exon 3 of 8)	784	NM_001105247	79798	Hs.732945	NM_024742	ENSG00000140691	ARMC5	AIMAH2	armadillo repeat containing 5	protein-coding
HIF2vsBabe_peak_13	chr1	15851078	15851078	+	2.35146	NA	promoter-TSS (NR_102733)	promoter-TSS (NR_102733)	-138	NR_102733	842	Hs.329502	NM_001229	ENSG00000132906	CASP9	APAF-3|APAF3|ICE-LAP6|MCH6|PPP1R56	caspase 9	protein-coding
HIF2vsBabe_peak_20	chr1	19724926	19724926	+	2.35146	NA	intron (NM_001206541, intron 3 of 8)	intron (NM_001206541, intron 3 of 8)	85863	NM_001282162	832	Hs.432760	NM_004930	ENSG00000077549	CAPZB	CAPB|CAPPB|CAPZ	capping actin protein of muscle Z-line subunit beta	protein-coding
HIF2vsBabe_peak_31	chr1	44115699	44115699	+	2.35146	NA	promoter-TSS (NM_014663)	promoter-TSS (NM_014663)	-121	NM_014663	9682	Hs.155983	NM_014663	ENSG00000066135	KDM4A	JHDM3A|JMJD2|JMJD2A|TDRD14A	lysine demethylase 4A	protein-coding
HIF2vsBabe_peak_305	chr17	16284117	16284117	+	2.35146	NA	promoter-TSS (NM_018955)	promoter-TSS (NM_018955)	10	NM_001281716	7314	Hs.356190	NM_018955	ENSG00000170315	UBB	HEL-S-50	ubiquitin B	protein-coding
HIF2vsBabe_peak_25	chr1	31859889	31859889	+	2.35146	NA	Intergenic	(CA)n|Simple_repeat|Simple_repeat	-13754	NM_001320996	2170	Hs.576372	NM_004102	ENSG00000121769	FABP3	FABP11|H-FABP|M-FABP|MDGI|O-FABP	fatty acid binding protein 3	protein-coding
HIF2vsBabe_peak_392	chr19	45959106	45959106	+	2.35146	NA	Intergenic	Intergenic	-4301	NM_001369413	2067	Hs.435981	NM_001983	ENSG00000012061	ERCC1	COFS4|RAD10|UV20	ERCC excision repair 1, endonuclease non-catalytic subunit	protein-coding
HIF2vsBabe_peak_40	chr1	64059549	64059549	+	2.35146	NA	promoter-TSS (NM_001172819)	promoter-TSS (NM_001172819)	69	NM_001172819	5236	Hs.1869	NM_002633	ENSG00000079739	PGM1	CDG1T|GSD14	phosphoglucomutase 1	protein-coding
HIF2vsBabe_peak_599	chr5	34587756	34587756	+	2.35146	NA	Intergenic	Intergenic	-68677	NM_001145522	26064	Hs.431400	NM_015577	ENSG00000039560	RAI14	NORPEG|RAI13	retinoic acid induced 14	protein-coding
HIF2vsBabe_peak_746	chr9	695017	695017	+	2.35146	NA	intron (NM_001354337, intron 1 of 10)	intron (NM_001354337, intron 1 of 10)	1678	NM_001354339	23189	Hs.306764	NM_015158	ENSG00000107104	KANK1	ANKRD15|CPSQ2|KANK	KN motif and ankyrin repeat domains 1	protein-coding
HIF2vsBabe_peak_181	chr12	115184947	115184947	+	2.35146	NA	Intergenic	Intergenic	-62967	NM_005996	6926	Hs.744016	NM_005996	ENSG00000135111	TBX3	TBX3-ISO|UMS|XHL	T-box transcription factor 3	protein-coding
HIF2vsBabe_peak_456	chr2	237678862	237678862	+	2.35146	NA	Intergenic	Intergenic	200394	NM_020311	57007	Hs.471751	NM_020311	ENSG00000144476	ACKR3	CMKOR1|CXC-R7|CXCR-7|CXCR7|GPR159|RDC-1|RDC1	atypical chemokine receptor 3	protein-coding
HIF2vsBabe_peak_457	chr2	238064927	238064927	+	2.35146	NA	Intergenic	Intergenic	70395	NM_006710	10920	Hs.531713	NM_006710	ENSG00000198612	COPS8	COP9|CSN8|SGN8	COP9 signalosome subunit 8	protein-coding
HIF2vsBabe_peak_239	chr15	67471316	67471316	+	2.35146	NA	intron (NM_005902, intron 5 of 8)	intron (NM_005902, intron 5 of 8)	12823	NM_001145104	4088	Hs.727986	NM_005902	ENSG00000166949	SMAD3	HSPC193|HsT17436|JV15-2|LDS1C|LDS3|MADH3	SMAD family member 3	protein-coding
HIF2vsBabe_peak_56	chr1	155881319	155881319	+	2.35146	NA	promoter-TSS (NM_001256821)	promoter-TSS (NM_001256821)	-179	NM_001256820	6016	Hs.491234	NM_006912	ENSG00000143622	RIT1	NS8|RIBB|RIT|ROC1	Ras like without CAAX 1	protein-coding
HIF2vsBabe_peak_268	chr16	21531672	21531672	+	2.35146	NA	promoter-TSS (NR_002594)	promoter-TSS (NR_002594)	93	NR_002594	387254	Hs.448808	NR_002594		SLC7A5P2	IMAA|MMAA	solute carrier family 7 member 5 pseudogene 2	pseudo
HIF2vsBabe_peak_129	chr11	35359264	35359264	+	2.35146	NA	intron (NM_001195728, intron 1 of 11)	MIR3|SINE|MIR	81841	NM_004171	6506	Hs.502338	NM_004171	ENSG00000110436	SLC1A2	EAAT2|EIEE41|GLT-1|HBGT	solute carrier family 1 member 2	protein-coding
HIF2vsBabe_peak_406	chr19	58838664	58838664	+	2.35146	NA	promoter-TSS (NR_144444)	promoter-TSS (NR_144444)	-50	NR_144444	105372480	Hs.659382	NR_144444		LOC105372480	-	uncharacterized LOC105372480	ncRNA
HIF2vsBabe_peak_132	chr11	47664055	47664055	+	2.35146	NA	promoter-TSS (NM_014342)	promoter-TSS (NM_014342)	56	NM_014342	23788	Hs.269944	NM_014342	ENSG00000109919	MTCH2	HSPC032|MIMP|SLC25A50	mitochondrial carrier 2	protein-coding
HIF2vsBabe_peak_11	chr1	12656178	12656178	+	2.35146	NA	intron (NM_004753, intron 1 of 5)	CpG	448	NM_001324370	9249	Hs.289347	NM_004753	ENSG00000162496	DHRS3	DD83.1|RDH17|Rsdr1|SDR1|SDR16C1|retSDR1	dehydrogenase/reductase 3	protein-coding
HIF2vsBabe_peak_317	chr17	48287316	48287316	+	2.35146	NA	Intergenic	Intergenic	-4739	NR_110806	101927230	Hs.514326	NR_110806		LINC01969	-	long intergenic non-protein coding RNA 1969	ncRNA
HIF2vsBabe_peak_374	chr19	12900923	12900923	+	2.35146	NA	Intergenic	CpG	-1377	NM_002229	3726	Hs.25292	NM_002229	ENSG00000171223	JUNB	AP-1	JunB proto-oncogene, AP-1 transcription factor subunit	protein-coding
HIF2vsBabe_peak_201	chr13	114524239	114524239	+	2.35146	NA	intron (NM_000820, intron 14 of 14)	intron (NM_000820, intron 14 of 14)	5656	NR_044995	650669	Hs.369201	NM_001039799		GAS6-AS1	-	GAS6 antisense RNA 1	ncRNA
HIF2vsBabe_peak_387	chr19	41724766	41724766	+	2.35146	NA	promoter-TSS (NM_021913)	promoter-TSS (NM_021913)	-362	NM_001699	558	Hs.590970	NM_001699	ENSG00000167601	AXL	ARK|JTK11|Tyro7|UFO	AXL receptor tyrosine kinase	protein-coding
HIF2vsBabe_peak_162	chr12	6961289	6961289	+	2.35146	NA	promoter-TSS (NM_003481)	promoter-TSS (NM_003481)	-25	NM_003481	8078	Hs.631661	NM_003481	ENSG00000111667	USP5	ISOT	ubiquitin specific peptidase 5	protein-coding
HIF2vsBabe_peak_108	chr10	104159317	104159317	+	2.35146	NA	intron (NM_001077494, intron 13 of 22)	CpG	3855	NM_001261403	4791	Hs.73090	NM_002502	ENSG00000077150	NFKB2	CVID10|H2TF1|LYT-10|LYT10|NF-kB2|p100|p49/p100|p52	nuclear factor kappa B subunit 2	protein-coding
HIF2vsBabe_peak_473	chr20	44718561	44718561	+	2.35146	NA	promoter-TSS (NM_001348149)	promoter-TSS (NM_001348149)	40	NM_020967	57727	Hs.654991	NM_020967	ENSG00000124160	NCOA5	CIA|bA465L10.6	nuclear receptor coactivator 5	protein-coding
HIF2vsBabe_peak_362	chr19	5904448	5904448	+	2.32151	NA	promoter-TSS (NM_001017921)	promoter-TSS (NM_001017921)	-435	NM_001017921	400673	Hs.620821	NM_001017921	ENSG00000187650	VMAC	-	vimentin type intermediate filament associated coiled-coil protein	protein-coding
HIF2vsBabe_peak_314	chr17	46125572	46125572	+	2.26142	NA	promoter-TSS (NM_003204)	promoter-TSS (NM_003204)	-149	NM_003204	4779	Hs.514284	NM_003204	ENSG00000082641	NFE2L1	LCR-F1|NRF1|TCF11	nuclear factor, erythroid 2 like 1	protein-coding
HIF2vsBabe_peak_425	chr2	113998668	113998668	+	2.12805	NA	TTS (NR_047570)	TTS (NR_047570)	4822	NR_015377	654433	Hs.656660	NR_015377	ENSG00000189223	PAX8-AS1	-	PAX8 antisense RNA 1	ncRNA
HIF2vsBabe_peak_440	chr2	201676311	201676311	+	1.82379	NA	promoter-TSS (NM_014670)	promoter-TSS (NM_014670)	-1	NM_001321690	9689	Hs.355983	NM_014670	ENSG00000082153	BZW1	BZAP45|Nbla10236	basic leucine zipper and W2 domains 1	protein-coding
HIF2vsBabe_peak_280	chr16	67217536	67217536	+	1.58953	NA	TTS (NM_178516)	TTS (NM_178516)	330	NM_001369682	653319	Hs.651201	NM_001040715	ENSG00000196123	KIAA0895L	-	KIAA0895 like	protein-coding
HIF2vsBabe_peak_681	chr7	74541316	74541316	+	1.58953	NA	intron (NM_001003795, intron 6 of 15)	intron (NM_001003795, intron 6 of 15)	31493	NM_001368302	389524	Hs.647017	NM_001003795	ENSG00000174428	GTF2IRD2B	GTF2IRD2|GTF2IRD2A	GTF2I repeat domain containing 2B	protein-coding
HIF2vsBabe_peak_631	chr5	180650311	180650311	+	1.58603	NA	promoter-TSS (NR_045218)	promoter-TSS (NR_045218)	30	NR_045218	90933	Hs.441488	NM_033549	ENSG00000146063	TRIM41	RINCK	tripartite motif containing 41	protein-coding
HIF2vsBabe_peak_17	chr1	16840999	16840999	+	1.58603	NA	promoter-TSS (NR_004400)	promoter-TSS (NR_004400)	-219	NR_004408	26869		NR_004408	ENSG00000207513	RNU1-3	HSD4|RNU1G3	RNA, U1 small nuclear 3	snRNA
HIF2vsBabe_peak_257	chr16	60693	60693	+	1.58603	NA	promoter-TSS (NR_045117)	promoter-TSS (NR_045117)	-862	NR_045117	100287029	Hs.592089	NR_045117	ENSG00000233614	DDX11L10	DDX11L1|DDX11P	DEAD/H-box helicase 11 like 10	pseudo
HIF2vsBabe_peak_347	chr18	71815179	71815179	+	1.58603	NA	promoter-TSS (NM_152676)	promoter-TSS (NM_152676)	-110	NM_001142958	201456	Hs.664011	NM_152676	ENSG00000141665	FBXO15	FBX15	F-box protein 15	protein-coding
HIF2vsBabe_peak_325	chr17	74443015	74443015	+	1.58603	NA	intron (NM_022066, intron 1 of 17)	intron (NM_022066, intron 1 of 17)	6219	NM_022066	63893	Hs.16130	NM_022066	ENSG00000175931	UBE2O	E2-230K	ubiquitin conjugating enzyme E2 O	protein-coding
HIF2vsBabe_peak_290	chr17	965977	965977	+	1.58603	NA	intron (NM_001092, intron 9 of 21)	intron (NM_001092, intron 9 of 21)	16256	NM_001282149	29	Hs.159306	NM_001092	ENSG00000159842	ABR	MDB	ABR activator of RhoGEF and GTPase	protein-coding
HIF2vsBabe_peak_96	chr10	76585947	76585947	+	1.58041	NA	promoter-TSS (NM_001256468)	promoter-TSS (NM_001256468)	-224	NM_001256468	23522	Hs.35758	NM_012330	ENSG00000156650	KAT6B	GTPTS|MORF|MOZ2|MYST4|ZC2HC6B|qkf|querkopf	lysine acetyltransferase 6B	protein-coding

## Sheet: Homer Stats
Annotation	Number of peaks	Total size (bp)	Log2 Ratio (obs/exp)	LogP enrichment (+values depleted)
3UTR	4.0	26762632	-0.776	1.683
miRNA	0.0	96670	-0.035	0.025
ncRNA	8.0	6991458	2.160	-7.543
TTS	9.0	32286633	0.123	-0.811
pseudo	1.0	2089637	0.903	-0.881
Exon	11.0	37006581	0.216	-1.047
Intron	241.0	1258916630	-0.419	20.378
Intergenic	198.0	1691354378	-1.129	147.240
Promoter	311.0	35809872	5.084	-865.274
5UTR	9.0	2586029	3.765	-17.147
snoRNA	0.0	357	-0.000	0.000
scRNA	0.0	97	-0.000	0.000
Annotation	Number of peaks	Total size (bp)	Log2 Ratio (obs/exp)	LogP enrichment (+values depleted)
3UTR	4.0	26762632	-0.776	1.681
Other	0.0	3935577	-1.006	1.008
Unknown?	0.0	18134	-0.007	0.005
RNA	0.0	114374	-0.042	0.029
miRNA	0.0	96670	-0.035	0.025
ncRNA	8.0	6991458	2.161	-7.546
TTS	9.0	32286633	0.124	-0.812
LINE	21.0	622739191	-2.924	112.223
LINE?	0.0	10448	-0.004	0.003
srpRNA	0.0	252957	-0.090	0.065
SINE	19.0	378584817	-2.350	53.314
RC	0.0	442102	-0.155	0.113
tRNA	0.0	91526	-0.033	0.023
DNA?	0.0	264508	-0.094	0.068
pseudo	1.0	2089637	0.903	-0.881
DNA	12.0	95640101	-1.028	5.580
Exon	11.0	37006581	0.216	-1.049
Intron	162.0	664015350	-0.069	1.337
Intergenic	129.0	863542451	-0.776	32.136
Promoter	311.0	35809872	5.085	-865.428
5UTR	9.0	2586029	3.766	-17.152
snoRNA	0.0	357	-0.000	0.000
LTR?	0.0	21148	-0.008	0.005
scRNA	0.0	115467	-0.042	0.030
CpG-Island	71.0	8588734	5.014	-184.012
Low_complexity	1.0	15393271	-1.978	2.347
LTR	12.0	259145993	-2.466	37.755
Simple_repeat	3.0	24806381	-1.081	2.105
snRNA	0.0	313162	-0.111	0.080
Unknown	0.0	1244230	-0.399	0.318
SINE?	0.0	42587	-0.016	0.011
Satellite	0.0	12339025	-2.060	3.163
rRNA	9.0	164138	7.744	-41.416
